# Supplementary material for: Transcriptional consequences of trisomy 21 on neural induction
Source: Front Cell Neurosci. 2024 Jan 30;18:1341141. doi: 10.3389/fncel.2024.1341141 (PMC10865501; doi:10.3389/fncel.2024.1341141)
Supplement: Supplementary file 2 [file Table_1.XLSX]

## Sheet: Supplemental Table 1. Reagents
Reagent Name	Company	Catalog Number
Mouse Embryonic Fibroblasts (MEF)	WiCell	N/A
Collagenase	Gibco	17104-019
Dispase	Gibco	17105-041
KnockOut SR	Gibco	10828-028
MEM NEAA	Gibco	111140-050
SB 431542	Biogems	3014193
LDN-193189 2HCl	Selleck Chem	S7507
ES Qualified-Fetal Bovine Serum	R&D Systems	S12450
Dulbecco's Modifed Eagle's Medium	Sigma	D5796-1L
DMEM-F12 (1:1) (1X)	Gibco	11330-032
N2 Supplement	Waisman iPSC Core	N/A
Heparin sodium salt	Sigma-Aldrich	1941-08-01
L-Glutamine	Gibco	25030-081
2-Mercaptoethanol	Sigma-Aldrich	M6250-100mL
Human bFGF	Waisman Biomanufacuring	N/A
Anti-Anti	Gibco	15240-062
TRIzol Reagent	Invitrogen	15596026
Direct-zol RNA MicroPrep Kit	Zymo Research	R2062
qScript cDNA SuperMix	QuantaBio	95048-100
iTaq Universal SYBR Green Supermix	Bio-Rad	1725124
Ambion Nuclease-Free Water	Invitrogen	AM9937

## Sheet: Supplemental Table 2.RNASamples
Sample ID	Condition	Concentration	Unit	260/280	Sample Type
BA1D6	Euploid	427.9	ng/uL	2	RNA
BA2D6	Euploid	509.5	ng/uL	1.9	RNA
BA3D6	Euploid	488.3	ng/uL	1.9	RNA
BA1D10	Euploid	69.7	ng/uL	1.8	RNA
BA2D10	Euploid	183.7	ng/uL	1.9	RNA
BA3D10	Euploid	87.6	ng/uL	1.8	RNA
BA1D17	Euploid	173.3	ng/uL	1.8	RNA
BA2D17	Euploid	461.9	ng/uL	2	RNA
BA3D17	Euploid	157.5	ng/uL	1.9	RNA
MA1D6	T21	230.4	ng/uL	2	RNA
MA2D6	T21	534.8	ng/uL	2	RNA
MA3D6	T21	284	ng/uL	1.8	RNA
MA1D10	T21	72.4	ng/uL	1.9	RNA
MA2D10	T21	45.8	ng/uL	1.6	RNA
MA3D10	T21	75.9	ng/uL	1.9	RNA
MA1D17	T21	86.5	ng/uL	1.9	RNA
MA2D17	T21	26.1	ng/uL	1.8	RNA
MA3D17	T21	212.8	ng/uL	1.9	RNA

## Sheet: Supplemental Table 3.qPCR
Gene	Forward Sequence (5'-3')	Reverse Sequence (5'-3')
GAPDH	ACCCACTCCACCTTTG	CTCTGTGCTCTTGCTGGG
TTC3	GACCCTGAGGGAATCAAGGAT	GTGTGTAGGCCCTGTTTTCATAA
MAGEH1	GAGCCGCAGAAGAGAACCG	GTGCTCGCTACCACAGAGG
FOXB1	ACATCTCGCTGACCGCTATG	GCTGCGTGTTCTCCCTGTAG
NLRP2	TGGCCTGGAGATAGCAAAGAG	CACCACCGTGTATGAGAAGGG

## Sheet: Supplemental Table 4. Day 6
Term	Overlap	P-value	Adjusted P-value	Odds Ratio	Combined Score	Genes	Analysis	DEG List
Nervous System Development (GO:0007399)	26/433	1.69023e-07	0.000268577	3.55925	55.5002	GPM6A;NLGN1;SHC3;PTN;RELN;FLRT3;SLITRK1;ZIC1;ST8SIA4;SLITRK6;NDP;SOX6;CDON;CNTN6;MAMDC2;FN1;GFRA1;ZIC4;VAX1;S100B;VAX2;PAX8;FABP7;APBA1;CNTN4;SCRG1	GO_BP	Upregulated
Neuron Projection Morphogenesis (GO:0048812)	14/146	5.89533e-07	0.000468384	5.79234	83.0849	GPM6A;NLGN1;DCC;CCK;S100B;MYO16;SLITRK2;FLRT3;SLITRK1;SLITRK4;SLITRK6;NCKAP1L;TNIK;CNTN4	GO_BP	Upregulated
Cell Junction Assembly (GO:0034329)	10/95	1.06511e-05	0.00463665	6.36924	72.9268	CDH6;CDH5;GPM6A;NLGN1;FLRT3;SLITRK1;CDH10;CDH11;SLITRK6;FN1	GO_BP	Upregulated
Axonogenesis (GO:0007409)	14/188	1.16719e-05	0.00463665	4.38472	49.8031	SEMA3C;CNTN6;DCC;NEXN;UNC5C;CCK;S100B;RELN;SLITRK2;SLITRK1;SLITRK4;SLITRK6;CNTN4;SLIT2	GO_BP	Upregulated
Cell-Cell Adhesion Via Plasma-Membrane Adhesion Molecules (GO:0098742)	13/172	2.04186e-05	0.00648904	4.44661	48.0192	PTPRT;NLGN1;CNTN6;NEXN;CLDN2;CDH6;CDH5;SLITRK2;FLRT3;SLITRK1;CDH10;CDH11;CNTN4	GO_BP	Upregulated
Cell Morphogenesis Involved In Neuron Differentiation (GO:0048667)	8/77	8.96885e-05	0.0237525	6.24745	58.2211	SLITRK2;DCC;SLITRK1;SLITRK4;SLITRK6;CCK;CNTN4;S100B	GO_BP	Upregulated
Sensory Perception Of Light Stimulus (GO:0050953)	9/102	0.000118534	0.0269073	5.2226	47.2139	SIX6;EFEMP1;COL2A1;COL11A1;EYA4;PCDH15;CRYBA1;USH2A;VAX2	GO_BP	Upregulated
Positive Regulation Of Synapse Assembly (GO:0051965)	5/32	0.00028504	0.056616	9.91803	80.9597	NLGN1;SLITRK2;SLITRK1;SLITRK4;SLITRK6	GO_BP	Upregulated
Regulation Of Smooth Muscle Cell Migration (GO:0014910)	4/19	0.000362135	0.0604299	14.2518	112.924	VTN;IGFBP5;IGFBP3;SLIT2	GO_BP	Upregulated
Generation Of Neurons (GO:0048699)	11/172	0.000380301	0.0604299	3.69476	29.0945	GPM6A;FGF8;WNT2B;RELN;LHX2;DCC;CCK;VAX1;VAX2;RUNX2;WNT3	GO_BP	Upregulated
Extracellular Matrix Organization (GO:0030198)	11/176	0.000462157	0.0634297	3.60444	27.6807	POSTN;COL2A1;MMP13;ADAMTS1;CTSK;COL11A1;COL5A2;TLL1;NID1;ADAMTS10;ADAMTS6	GO_BP	Upregulated
Axon Development (GO:0061564)	8/99	0.000512862	0.0634297	4.73175	35.8454	SLITRK2;DCC;SLITRK1;SLITRK4;SLITRK6;CCK;CNTN4;S100B	GO_BP	Upregulated
Regulation Of Cell Migration (GO:0030334)	19/434	0.000518934	0.0634297	2.49908	18.9024	CCR1;PTPRT;IGFBP5;SEMA3C;EGF;SPHK1;NEXN;NEDD9;CDH5;FGF7;RELN;DACH1;FGF8;FGF9;CDH11;PLXNA2;SNAI2;SPRY2;SLIT2	GO_BP	Upregulated
Calcium-Dependent Cell-Cell Adhesion Via Plasma Membrane Cell Adhesion Molecules (GO:0016339)	5/38	0.000648636	0.0684984	8.11227	59.5492	CDH6;CDH5;NLGN1;CDH10;CDH11	GO_BP	Upregulated
Mesonephros Development (GO:0001823)	3/10	0.000689621	0.0684984	22.8517	166.346	FGF8;PAX8;FGF10	GO_BP	Upregulated
Eye Development (GO:0001654)	6/58	0.000702346	0.0684984	6.18872	44.9369	SIX6;MEIS1;EFEMP1;COL5A2;BMPR1B;MEIS2	GO_BP	Upregulated
Fibroblast Growth Factor Receptor Signaling Pathway (GO:0008543)	5/39	0.000732834	0.0684984	7.87327	56.8339	FGF7;FGF8;FGF9;FLRT3;FGF10	GO_BP	Upregulated
Central Nervous System Development (GO:0007417)	14/283	0.000874199	0.0769169	2.82236	19.8757	SHC3;CNTN6;FOXG1;ZIC4;VAX1;S100B;VAX2;MEIS2;MEIS1;RELN;PAX8;ZIC1;CNTN4;SOX6	GO_BP	Upregulated
Positive Regulation Of Cell Junction Assembly (GO:1901890)	6/61	0.000919711	0.0769169	5.85026	40.9018	NLGN1;SLITRK2;SLITRK1;SLITRK4;SLITRK6;TEK	GO_BP	Upregulated
Regulation Of Chondrocyte Differentiation (GO:0032330)	4/25	0.00108253	0.0860074	10.1767	69.4912	EFEMP1;SNAI2;SOX6;BMPR1B	GO_BP	Upregulated
Dendrite Self-Avoidance (GO:0070593)	3/12	0.00122988	0.091065	17.7717	119.086	CNTN6;NEXN;CNTN4	GO_BP	Upregulated
Cell-Cell Adhesion Mediated By Cadherin (GO:0044331)	4/26	0.00126081	0.091065	9.71365	64.8483	CDH6;CDH5;CDH10;CDH11	GO_BP	Upregulated
Sensory Perception Of Mechanical Stimulus (GO:0050954)	7/89	0.00133642	0.0923295	4.58419	30.3371	COL2A1;COL11A1;PCDH15;SNAI2;USH2A;SERPINB6;ATP6V1B1	GO_BP	Upregulated
Positive Regulation Of Cell Projection Organization (GO:0031346)	8/118	0.0016183	0.103023	3.91064	25.1313	CHODL;NLGN1;RELN;SLITRK1;PLXNA2;NEDD9;PTN;SLIT2	GO_BP	Upregulated
Sensory Perception Of Sound (GO:0007605)	7/92	0.00162088	0.103023	4.42172	28.4086	COL2A1;COL11A1;PCDH15;SNAI2;USH2A;SERPINB6;ATP6V1B1	GO_BP	Upregulated
Negative Regulation Of Cell Differentiation (GO:0045596)	11/207	0.00174158	0.106437	3.02952	19.2464	FOXA1;MEIS1;EFEMP1;COL5A2;SNAI2;SOSTDC1;SPRY2;CNTN4;IL17RD;MEIS2;USH2A	GO_BP	Upregulated
Axon Guidance (GO:0007411)	9/149	0.00188977	0.111216	3.46095	21.7047	RELN;SEMA3C;CNTN6;DCC;PLXNA2;NEXN;UNC5C;CNTN4;SLIT2	GO_BP	Upregulated
Negative Regulation Of Smooth Muscle Cell Migration (GO:0014912)	3/14	0.0019796	0.112342	14.539	90.5035	IGFBP5;IGFBP3;SLIT2	GO_BP	Upregulated
Positive Regulation Of Nervous System Development (GO:0051962)	5/49	0.00208663	0.114333	6.08079	37.5319	NLGN1;SLITRK2;SLITRK1;SLITRK4;SLITRK6	GO_BP	Upregulated
Neuron Projection Guidance (GO:0097485)	8/124	0.00221373	0.117063	3.70723	22.6626	RELN;SEMA3C;CNTN6;DCC;NEXN;UNC5C;CNTN4;SLIT2	GO_BP	Upregulated
Plasma Membrane Bounded Cell Projection Morphogenesis (GO:0120039)	5/50	0.00228379	0.117063	5.94536	36.1592	GPM6A;NLGN1;NCKAP1L;TNIK;MYO16	GO_BP	Upregulated
Endodermal Cell Differentiation (GO:0035987)	4/31	0.00246711	0.120097	7.91281	47.5141	VTN;ITGB5;COL11A1;FN1	GO_BP	Upregulated
Regulation Of Synapse Assembly (GO:0051963)	5/51	0.00249416	0.120097	5.81581	34.8588	NLGN1;SLITRK2;SLITRK1;SLITRK4;SLITRK6	GO_BP	Upregulated
Regulation Of Transcription By RNA Polymerase II (GO:0006357)	55/2028	0.00263287	0.12072	1.55755	9.25133	FOXA1;ZNF572;ZNF491;CHCHD2;SIX6;DACH1;MECOM;ZIC1;SOX6;ZNF441;ZNF440;ZNF560;ARID5B;ZHX1;RUNX2;FOXP2;ETV5;RIPPLY1;DMRTA2;MAF;PAX8;TAL2;DMRTA1;ZNF835;ZNF439;RARB;ZNF558;ZNF436;ZNF799;ERG;TLR4;VGLL1;ZNF596;CREB5;FOXG1;TSHZ2;DBX2;WAS;NPAS3;IFI16;NRIP1;ATOH8;TFAP2B;NR2F1;DMRT3;ZIC4;ARID3C;MEIS2;MEIS1;LHX2;ASXL3;CYP1A1;SNAI2;BMPR1B;VSX2	GO_BP	Upregulated
Hemopoiesis (GO:0030097)	7/101	0.00276297	0.12072	3.99652	23.5453	KITLG;MEIS1;WNT2B;MECOM;IFI16;TEK;RUNX2	GO_BP	Upregulated
Visual Perception (GO:0007601)	7/101	0.00276297	0.12072	3.99652	23.5453	SIX6;EFEMP1;COL2A1;COL11A1;EYA4;CRYBA1;VAX2	GO_BP	Upregulated
Gonad Development (GO:0008406)	5/53	0.00295655	0.12072	5.57292	32.4552	KITLG;WNT2B;FGF8;FGF9;ADAM32	GO_BP	Upregulated
Regulation Of Secretion (GO:0051046)	3/16	0.00296292	0.12072	12.301	71.6113	PTPRN2;EGF;FGF10	GO_BP	Upregulated
Positive Regulation Of Smooth Muscle Cell Migration (GO:0014911)	3/16	0.00296292	0.12072	12.301	71.6113	VTN;IGFBP5;FGF9	GO_BP	Upregulated
Gamma-Aminobutyric Acid Metabolic Process (GO:0009448)	2/5	0.00330696	0.128165	35.458	202.526	ALDH1A1;GAD2	GO_BP	Upregulated
Histamine Metabolic Process (GO:0001692)	2/5	0.00330696	0.128165	35.458	202.526	TRH;HNMT	GO_BP	Upregulated
Regulation Of Leukocyte Chemotaxis (GO:0002688)	3/17	0.00354876	0.134261	11.4218	64.432	MTUS1;PTN;SLIT2	GO_BP	Upregulated
Adherens Junction Organization (GO:0034332)	4/35	0.00387359	0.143143	6.89039	38.2663	CDH6;CDH5;CDH10;CDH11	GO_BP	Upregulated
Extracellular Structure Organization (GO:0043062)	7/109	0.00422303	0.152509	3.68156	20.1278	POSTN;MMP13;ADAMTS1;COL11A1;COL5A2;ADAMTS10;ADAMTS6	GO_BP	Upregulated
Brain Development (GO:0007420)	9/169	0.00438865	0.153375	3.02522	16.4231	MEIS1;RELN;FOXG1;ZIC1;CNTN4;SOX6;VAX1;MEIS2;VAX2	GO_BP	Upregulated
External Encapsulating Structure Organization (GO:0045229)	7/110	0.00444006	0.153375	3.64563	19.7487	POSTN;MMP13;ADAMTS1;COL11A1;COL5A2;ADAMTS10;ADAMTS6	GO_BP	Upregulated
Positive Regulation Of Cell Migration (GO:0030335)	12/272	0.00504051	0.169076	2.49012	13.1734	CCR1;CDH5;VTN;SEMA3C;EGF;SPHK1;FN1;SNAI2;NEDD9;SPRY2;NCKAP1L;FGF10	GO_BP	Upregulated
Neuron Differentiation (GO:0030182)	9/173	0.00510738	0.169076	2.95083	15.5717	FOXA1;FGF8;WNT2B;LHX2;VAX1;USH2A;VAX2;RUNX2;WNT3	GO_BP	Upregulated
Positive Regulation Of Axonogenesis (GO:0050772)	4/38	0.00522839	0.169549	6.28146	33.0006	CHODL;SLITRK1;PLXNA2;SLIT2	GO_BP	Upregulated
Cell Migration Involved In Heart Development (GO:0060973)	2/7	0.00677573	0.20592	21.2726	106.244	FLRT3;SNAI2	GO_BP	Upregulated
Neuron Projection Arborization (GO:0140058)	2/7	0.00677573	0.20592	21.2726	106.244	NLGN1;PTN	GO_BP	Upregulated
Positive Regulation Of Vascular Associated Smooth Muscle Cell Migration (GO:1904754)	2/7	0.00677573	0.20592	21.2726	106.244	FGF9;IGFBP5	GO_BP	Upregulated
Visual System Development (GO:0150063)	4/41	0.00686833	0.20592	5.77126	28.7457	SIX6;MEIS1;BMPR1B;MEIS2	GO_BP	Upregulated
Transmembrane Receptor Protein Tyrosine Kinase Signaling Pathway (GO:0007169)	12/284	0.00703226	0.206931	2.37879	11.7922	PTPRT;GHR;FGF7;FGF8;SHC3;FGF9;FLRT3;DOK6;IRS4;NEDD9;TEK;ANGPTL1	GO_BP	Upregulated
Collagen Fibril Organization (GO:0030199)	4/42	0.0074824	0.212313	5.6191	27.5066	COL2A1;COL11A1;COL5A2;TLL1	GO_BP	Upregulated
Regulation Of Axonogenesis (GO:0050770)	4/42	0.0074824	0.212313	5.6191	27.5066	CHODL;SLITRK1;PLXNA2;SLIT2	GO_BP	Upregulated
Enzyme-Linked Receptor Protein Signaling Pathway (GO:0007167)	7/124	0.0084425	0.235353	3.2071	15.3122	PTPRT;SHC3;DOK6;NEDD9;PTN;TEK;ANGPTL1	GO_BP	Upregulated
Regulation Of Neutrophil Migration (GO:1902622)	2/8	0.00892403	0.240344	17.7263	83.6505	MPP1;NCKAP1L	GO_BP	Upregulated
Epithelial To Mesenchymal Transition Involved In Endocardial Cushion Formation (GO:0003198)	2/8	0.00892403	0.240344	17.7263	83.6505	FGF8;SNAI2	GO_BP	Upregulated
ERK1 And ERK2 Cascade (GO:0070371)	3/24	0.00959827	0.247699	7.6118	35.3657	EGF;DUSP6;FGF10	GO_BP	Upregulated
Sensory Organ Development (GO:0007423)	5/70	0.00966479	0.247699	4.11181	19.0758	SIX6;MEIS1;PAX8;BMPR1B;MEIS2	GO_BP	Upregulated
Regulation Of Actin Filament Polymerization (GO:0030833)	5/70	0.00966479	0.247699	4.11181	19.0758	ALOX15;CDC42EP1;NCKAP1L;SLIT2;KANK4	GO_BP	Upregulated
Synapse Assembly (GO:0007416)	5/71	0.010243	0.248541	4.0493	18.5505	GPM6A;NLGN1;FLRT3;SLITRK1;SLITRK6	GO_BP	Upregulated
Development Of Primary Male Sexual Characteristics (GO:0046546)	4/46	0.0102971	0.248541	5.08291	23.2589	KITLG;WNT2B;FGF9;ADAM32	GO_BP	Upregulated
Male Gonad Development (GO:0008584)	4/46	0.0102971	0.248541	5.08291	23.2589	KITLG;WNT2B;FGF9;ADAM32	GO_BP	Upregulated
Regulation Of Keratinocyte Proliferation (GO:0010837)	3/25	0.0107595	0.248541	7.26544	32.9267	FGF7;SNAI2;FGF10	GO_BP	Upregulated
Regulation Of Neutrophil Chemotaxis (GO:0090022)	3/25	0.0107595	0.248541	7.26544	32.9267	MPP1;NCKAP1L;SLIT2	GO_BP	Upregulated
Metanephros Development (GO:0001656)	3/25	0.0107595	0.248541	7.26544	32.9267	FGF8;PAX8;FGF10	GO_BP	Upregulated
Transmembrane Receptor Protein Serine/Threonine Kinase Signaling Pathway (GO:0007178)	7/130	0.0107925	0.248541	3.04972	13.8119	CDH5;BMP3;ITGB5;ATOH8;BMPR1B;LEFTY2;RUNX2	GO_BP	Upregulated
Positive Regulation Of Protein Phosphorylation (GO:0001934)	14/377	0.0111804	0.253656	2.08135	9.35273	EGF;SPHK1;GHR;VTN;BMP3;FGF7;RELN;FGF8;FGF9;SPRY2;TNIK;TEK;LEFTY2;FGF10	GO_BP	Upregulated
Positive Regulation Of Keratinocyte Migration (GO:0051549)	2/9	0.0113339	0.253656	15.1932	68.0648	FGF7;FGF10	GO_BP	Upregulated
Negative Regulation Of Protein Polymerization (GO:0032272)	3/26	0.0119985	0.264054	6.9492	30.7361	CDH5;SLIT2;KANK4	GO_BP	Upregulated
Negative Regulation Of Cell Motility (GO:2000146)	7/133	0.0121309	0.264054	2.97665	13.133	PTPRT;DACH1;IGFBP5;CDH11;WAS;NEDD9;SLIT2	GO_BP	Upregulated
Positive Regulation Of Neurogenesis (GO:0050769)	5/75	0.0127927	0.274544	3.81714	16.6384	CHODL;SLITRK1;PLXNA2;SLIT2;HAPLN1	GO_BP	Upregulated
Dorsal/Ventral Pattern Formation (GO:0009953)	3/27	0.013316	0.274544	6.65931	28.7602	FGF8;TLL1;BMPR1B	GO_BP	Upregulated
Positive Regulation Of Mitotic Cell Cycle (GO:0045931)	3/27	0.013316	0.274544	6.65931	28.7602	FOXA1;SPHK1;MEIS2	GO_BP	Upregulated
Chemical Synaptic Transmission (GO:0007268)	11/273	0.0133958	0.274544	2.25866	9.74118	GRIA1;NLGN1;DTNA;PTPRN2;SYT10;CHRNA9;GAD2;APBA1;SLC1A4;HTR2A;GABRG3	GO_BP	Upregulated
Hematopoietic Stem Cell Proliferation (GO:0071425)	2/10	0.013995	0.274544	13.2934	56.7501	WNT2B;MECOM	GO_BP	Upregulated
Negative Regulation Of Hemostasis (GO:1900047)	2/10	0.013995	0.274544	13.2934	56.7501	VTN;TFPI	GO_BP	Upregulated
Negative Regulation Of Interleukin-17 Production (GO:0032700)	2/10	0.013995	0.274544	13.2934	56.7501	NCKAP1L;TLR4	GO_BP	Upregulated
Positive Regulation Of Chondrocyte Differentiation (GO:0032332)	2/10	0.013995	0.274544	13.2934	56.7501	BMPR1B;SOX6	GO_BP	Upregulated
SMAD Protein Signal Transduction (GO:0060395)	4/51	0.0146748	0.281667	4.54102	19.1705	BMP3;ATOH8;LEFTY2;RUNX2	GO_BP	Upregulated
Negative Regulation Of Wound Healing (GO:0061045)	3/28	0.0147126	0.281667	6.39261	26.9707	VTN;MMRN1;TFPI	GO_BP	Upregulated
Chondrocyte Differentiation (GO:0002062)	3/29	0.016189	0.301248	6.14643	25.3443	WNT2B;SOX6;BMPR1B	GO_BP	Upregulated
Actin Cytoskeleton Reorganization (GO:0031532)	4/53	0.0167091	0.301248	4.35522	17.8207	FGF7;NEDD9;TNIK;FGF10	GO_BP	Upregulated
Regulation Of Keratinocyte Migration (GO:0051547)	2/11	0.0168972	0.301248	11.8157	48.2153	FGF7;FGF10	GO_BP	Upregulated
Sphingoid Metabolic Process (GO:0046519)	2/11	0.0168972	0.301248	11.8157	48.2153	SPTLC3;SPHK1	GO_BP	Upregulated
Positive Regulation Of Behavior (GO:0048520)	2/11	0.0168972	0.301248	11.8157	48.2153	NLGN1;SGIP1	GO_BP	Upregulated
Positive Regulation Of Keratinocyte Proliferation (GO:0010838)	2/11	0.0168972	0.301248	11.8157	48.2153	FGF7;FGF10	GO_BP	Upregulated
Positive Regulation Of Cell Differentiation (GO:0045597)	11/283	0.0170625	0.301248	2.1745	8.85211	MAPK11;KITLG;PCP4;FGF8;PAX8;IGFBP3;PTN;SOX6;NID1;BMPR1B;RUNX2	GO_BP	Upregulated
Negative Regulation Of Epithelial To Mesenchymal Transition (GO:0010719)	3/30	0.0177455	0.307248	5.91848	23.8611	FOXA1;SPRY2;IL17RD	GO_BP	Upregulated
Peptidyl-Tyrosine Modification (GO:0018212)	4/54	0.0177891	0.307248	4.2679	17.1961	EFEMP1;RELN;BTK;TEK	GO_BP	Upregulated
Cellular Response To Organic Substance (GO:0071310)	5/82	0.0182265	0.311419	3.46888	13.8924	GHR;IGFBP5;CYP1A1;AKAP6;SLIT2	GO_BP	Upregulated
Cellular Response To Fibroblast Growth Factor Stimulus (GO:0044344)	4/55	0.0189115	0.312046	4.184	16.6021	FGF7;FGF8;FGF9;FLRT3	GO_BP	Upregulated
Neuron Migration (GO:0001764)	4/55	0.0189115	0.312046	4.184	16.6021	GPM6A;RELN;DCC;CCK	GO_BP	Upregulated
Positive Regulation Of Macromolecule Metabolic Process (GO:0010604)	13/364	0.0189583	0.312046	1.99441	7.90887	EGF;FN1;ACTA2;CDH5;MAPK11;FGF7;FGF8;FGF9;SPRY2;BMPR1B;TLR4;WNT3;FGF10	GO_BP	Upregulated
Negative Chemotaxis (GO:0050919)	3/31	0.0193825	0.312046	5.70681	22.5042	SEMA3C;UNC5C;SLIT2	GO_BP	Upregulated
Biogenic Amine Metabolic Process (GO:0006576)	2/12	0.0200307	0.312046	10.6336	41.5826	TRH;HNMT	GO_BP	Upregulated
Regulation Of Vascular Associated Smooth Muscle Cell Migration (GO:1904752)	2/12	0.0200307	0.312046	10.6336	41.5826	FGF9;IGFBP5	GO_BP	Upregulated
Synaptic Membrane Adhesion (GO:0099560)	2/12	0.0200307	0.312046	10.6336	41.5826	SLITRK2;SLITRK1	GO_BP	Upregulated
Negative Regulation Of Coagulation (GO:0050819)	2/12	0.0200307	0.312046	10.6336	41.5826	VTN;TFPI	GO_BP	Upregulated
Positive Regulation Of Regulated Secretory Pathway (GO:1903307)	2/12	0.0200307	0.312046	10.6336	41.5826	NLGN1;SYT10	GO_BP	Upregulated
Integrin-Mediated Signaling Pathway (GO:0007229)	5/85	0.0209588	0.323335	3.33829	12.9031	ITGB5;ADAMTS1;FN1;NEDD9;PTN	GO_BP	Upregulated
Response To Organic Cyclic Compound (GO:0014070)	4/58	0.0225379	0.340919	3.95095	14.9842	FOXA1;IGFBP5;HLCS;CYP1A1	GO_BP	Upregulated
Lung Development (GO:0030324)	3/33	0.0228985	0.340919	5.32582	20.1139	FGF7;FGF9;FGF10	GO_BP	Upregulated
Sphingoid Biosynthetic Process (GO:0046520)	2/13	0.0233859	0.340919	9.66642	36.3034	SPTLC3;SPHK1	GO_BP	Upregulated
Sphingosine Biosynthetic Process (GO:0046512)	2/13	0.0233859	0.340919	9.66642	36.3034	SPTLC3;SPHK1	GO_BP	Upregulated
Negative Regulation Of Cartilage Development (GO:0061037)	2/13	0.0233859	0.340919	9.66642	36.3034	EFEMP1;SNAI2	GO_BP	Upregulated
Regulation Of Cell Projection Organization (GO:0031344)	2/13	0.0233859	0.340919	9.66642	36.3034	SPRY2;ERMN	GO_BP	Upregulated
Regulation Of Endothelial Cell Migration (GO:0010594)	5/88	0.0239452	0.345899	3.21713	12.0063	EGF;ATOH8;PTN;SLIT2;TEK	GO_BP	Upregulated
Regulation Of Interleukin-17 Production (GO:0032660)	3/34	0.0247776	0.351533	5.15375	19.0576	SPHK1;NCKAP1L;TLR4	GO_BP	Upregulated
Glial Cell Differentiation (GO:0010001)	3/34	0.0247776	0.351533	5.15375	19.0576	RELN;HAPLN1;FGF10	GO_BP	Upregulated
Homophilic Cell Adhesion Via Plasma Membrane Adhesion Molecules (GO:0007156)	4/60	0.0251749	0.3519	3.80946	14.0261	PTPRT;CNTN6;NEXN;CNTN4	GO_BP	Upregulated
Regulation Of Peptidyl-Tyrosine Phosphorylation (GO:0050730)	5/90	0.0260809	0.3519	3.14111	11.4542	GHR;VTN;FGF7;RELN;FGF10	GO_BP	Upregulated
BMP Signaling Pathway (GO:0030509)	4/61	0.0265601	0.3519	3.74244	13.5788	BMP3;BMPR1B;LEFTY2;RUNX2	GO_BP	Upregulated
Regulation Of Protein Phosphorylation (GO:0001932)	10/265	0.0266983	0.3519	2.10461	7.62533	CDH5;RELN;FGF8;FGF9;IGFBP3;FN1;TNIK;SLIT2;TEK;FGF10	GO_BP	Upregulated
Endoderm Formation (GO:0001706)	3/35	0.0267374	0.3519	4.99244	18.0811	VTN;ITGB5;FN1	GO_BP	Upregulated
Bone Morphogenesis (GO:0060349)	2/14	0.0269536	0.3519	8.86043	32.0184	MMP13;BMPR1B	GO_BP	Upregulated
Detection Of Mechanical Stimulus Involved In Sensory Perception (GO:0050974)	2/14	0.0269536	0.3519	8.86043	32.0184	COL11A1;SCN1A	GO_BP	Upregulated
Negative Regulation Of Chondrocyte Differentiation (GO:0032331)	2/14	0.0269536	0.3519	8.86043	32.0184	EFEMP1;SNAI2	GO_BP	Upregulated
Neuron Cell-Cell Adhesion (GO:0007158)	2/14	0.0269536	0.3519	8.86043	32.0184	NLGN1;CNTN4	GO_BP	Upregulated
Positive Regulation Of Epithelial Cell Proliferation (GO:0050679)	6/123	0.0272396	0.3519	2.74141	9.87754	FGF7;FGF9;EGF;PTN;TEK;FGF10	GO_BP	Upregulated
Regulation Of Cell Motility (GO:2000145)	6/123	0.0272396	0.3519	2.74141	9.87754	FGF7;FGF8;FGF9;PLXNA2;WAS;NEXN	GO_BP	Upregulated
Negative Regulation Of Transcription By RNA Polymerase II (GO:0000122)	22/763	0.0279639	0.358344	1.60681	5.74731	ZNF572;ZNF440;TFAP2B;ZNF560;ZNF491;NR2F1;ARID5B;ZHX1;MEIS2;ETV5;RIPPLY1;DACH1;MAF;IFI16;ZNF439;NRIP1;SNAI2;RARB;ZNF558;ZNF436;VSX2;ZNF596	GO_BP	Upregulated
Regulation Of Peptidyl-Threonine Phosphorylation (GO:0010799)	3/36	0.0287776	0.362917	4.84091	17.1763	EGF;SPHK1;SPRY2	GO_BP	Upregulated
Regulation Of Trans-Synaptic Signaling (GO:0099177)	3/36	0.0287776	0.362917	4.84091	17.1763	GRIA1;NLGN1;RELN	GO_BP	Upregulated
Positive Regulation Of MAPK Cascade (GO:0043410)	11/310	0.0306685	0.371947	1.97538	6.88325	CCR1;GHR;EGF;DOK6;DIRAS2;ALOX15;SPRY2;HTR2A;TEK;TLR4;FGF10	GO_BP	Upregulated
Cellular Response To Hormone Stimulus (GO:0032870)	5/94	0.0307084	0.371947	2.99932	10.4473	GHR;PAX8;AKR1C1;SLIT2;TFPI	GO_BP	Upregulated
Ganglioside Biosynthetic Process (GO:0001574)	2/15	0.0307248	0.371947	8.17844	28.4829	ST8SIA4;B4GALNT1	GO_BP	Upregulated
Positive Regulation Of Muscle Cell Differentiation (GO:0051149)	2/15	0.0307248	0.371947	8.17844	28.4829	MAPK11;NID1	GO_BP	Upregulated
Aortic Valve Morphogenesis (GO:0003180)	3/37	0.030898	0.371947	4.69829	16.3363	CDH11;SNAI2;SLIT2	GO_BP	Upregulated
Synaptic Vesicle Cycle (GO:0099504)	3/37	0.030898	0.371947	4.69829	16.3363	NLGN1;SYT10;CPLX4	GO_BP	Upregulated
Positive Regulation Of Epithelial Cell Migration (GO:0010634)	5/95	0.0319406	0.380164	2.96585	10.214	FGF7;EGF;ATOH8;TEK;FGF10	GO_BP	Upregulated
Negative Regulation Of Cell Migration (GO:0030336)	7/163	0.0326711	0.380164	2.40052	8.2128	PTPRT;DACH1;IGFBP5;IGFBP3;CDH11;NEDD9;SLIT2	GO_BP	Upregulated
Anterograde Trans-Synaptic Signaling (GO:0098916)	8/199	0.0326757	0.380164	2.24286	7.67309	GRIA1;NLGN1;DTNA;SYT10;CHRNA9;GAD2;APBA1;HTR2A	GO_BP	Upregulated
Signal Release From Synapse (GO:0099643)	3/38	0.0330983	0.380164	4.56382	15.5548	PTPRN2;SYT10;CPLX4	GO_BP	Upregulated
Positive Regulation Of Protein Tyrosine Kinase Activity (GO:0061098)	3/38	0.0330983	0.380164	4.56382	15.5548	RELN;EGF;NEDD9	GO_BP	Upregulated
Cellular Response To BMP Stimulus (GO:0071773)	4/66	0.0341628	0.380164	3.43975	11.6147	BMP3;BMPR1B;LEFTY2;RUNX2	GO_BP	Upregulated
Positive Regulation Of Peptidyl-Tyrosine Phosphorylation (GO:0050731)	6/130	0.0343948	0.380164	2.58573	8.71351	GHR;VTN;FGF7;RELN;NEDD9;FGF10	GO_BP	Upregulated
Autonomic Nervous System Development (GO:0048483)	2/16	0.0346908	0.380164	7.59388	25.5252	TFAP2B;FN1	GO_BP	Upregulated
Regulation Of Presynapse Assembly (GO:1905606)	2/16	0.0346908	0.380164	7.59388	25.5252	SLITRK2;SLITRK1	GO_BP	Upregulated
Regulation Of Presynapse Organization (GO:0099174)	2/16	0.0346908	0.380164	7.59388	25.5252	SLITRK2;SLITRK1	GO_BP	Upregulated
Regulation Of Protein Kinase C Signaling (GO:0090036)	2/16	0.0346908	0.380164	7.59388	25.5252	DGKG;SEZ6L	GO_BP	Upregulated
Positive Regulation Of Lymphocyte Migration (GO:2000403)	2/16	0.0346908	0.380164	7.59388	25.5252	NEDD9;JAM2	GO_BP	Upregulated
Regulation Of NMDA Receptor Activity (GO:2000310)	2/16	0.0346908	0.380164	7.59388	25.5252	NLGN1;RELN	GO_BP	Upregulated
Positive Regulation Of Gene Expression (GO:0010628)	15/480	0.0351436	0.382011	1.7365	5.81434	EGF;FN1;SAMD4A;ACTA2;CDH5;MAPK11;FGF7;FGF8;FGF9;IFI16;SPRY2;BMPR1B;TLR4;WNT3;FGF10	GO_BP	Upregulated
Synapse Organization (GO:0050808)	6/131	0.0355069	0.382011	2.56491	8.56174	GPM6A;NLGN1;SLITRK2;FLRT3;SLITRK1;SLITRK6	GO_BP	Upregulated
Peptidyl-Tyrosine Phosphorylation (GO:0018108)	4/67	0.0358198	0.382011	3.38497	11.2694	EFEMP1;RELN;BTK;TEK	GO_BP	Upregulated
MAPK Cascade (GO:0000165)	5/98	0.035821	0.382011	2.86973	9.55398	MAPK11;EGF;TNIK;DUSP6;FGF10	GO_BP	Upregulated
Cell-Cell Junction Organization (GO:0045216)	4/68	0.0375225	0.389426	3.33191	10.9381	CDH6;CDH5;CDH10;CDH11	GO_BP	Upregulated
Retinoid Metabolic Process (GO:0001523)	3/40	0.0377365	0.389426	4.31669	14.1463	AKR1C1;ALDH1A1;RLBP1	GO_BP	Upregulated
Regulation Of Receptor Signaling Pathway Via STAT (GO:1904892)	2/17	0.0388431	0.389426	7.08726	23.021	PTPRT;EGF	GO_BP	Upregulated
Diol Biosynthetic Process (GO:0034312)	2/17	0.0388431	0.389426	7.08726	23.021	SPTLC3;SPHK1	GO_BP	Upregulated
Positive Chemotaxis (GO:0050918)	2/17	0.0388431	0.389426	7.08726	23.021	FGF7;FGF10	GO_BP	Upregulated
Positive Regulation Of Cartilage Development (GO:0061036)	2/17	0.0388431	0.389426	7.08726	23.021	BMPR1B;SOX6	GO_BP	Upregulated
Positive Regulation Of Small GTPase Mediated Signal Transduction (GO:0051057)	2/17	0.0388431	0.389426	7.08726	23.021	RELN;FGF10	GO_BP	Upregulated
Positive Regulation Of Stem Cell Differentiation (GO:2000738)	2/17	0.0388431	0.389426	7.08726	23.021	PTN;SOX6	GO_BP	Upregulated
Regulation Of Cartilage Development (GO:0061035)	2/17	0.0388431	0.389426	7.08726	23.021	BMPR1B;SOX6	GO_BP	Upregulated
Regulation Of ERK1 And ERK2 Cascade (GO:0070372)	9/244	0.0389671	0.389426	2.05179	6.65815	CCR1;ALOX15;FN1;SPRY2;HTR2A;TEK;TLR4;DUSP6;FGF10	GO_BP	Upregulated
Cellular Response To Calcium Ion (GO:0071277)	4/69	0.039271	0.39001	3.28049	10.6198	NLGN1;SYT10;ALOX15;SYT17	GO_BP	Upregulated
Regulation Of Dendrite Development (GO:0050773)	3/41	0.0401735	0.396495	4.20287	13.5103	DCC;PTN;TNIK	GO_BP	Upregulated
Regulation Of Osteoclast Differentiation (GO:0045670)	3/42	0.0426882	0.403545	4.0949	12.9146	CCR1;NEDD9;TLR4	GO_BP	Upregulated
Branching Morphogenesis Of An Epithelial Tube (GO:0048754)	3/42	0.0426882	0.403545	4.0949	12.9146	PAX8;SLIT2;FGF10	GO_BP	Upregulated
Ceramide Biosynthetic Process (GO:0046513)	3/42	0.0426882	0.403545	4.0949	12.9146	SPTLC3;ST8SIA4;B4GALNT1	GO_BP	Upregulated
Lipid Modification (GO:0030258)	3/42	0.0426882	0.403545	4.0949	12.9146	DGKG;ALOX15;CYP1A1	GO_BP	Upregulated
Cell-Cell Junction Assembly (GO:0007043)	4/71	0.0429055	0.403545	3.18224	10.0201	CDH6;CDH5;CDH10;CDH11	GO_BP	Upregulated
Kidney Development (GO:0001822)	4/71	0.0429055	0.403545	3.18224	10.0201	TFAP2B;FGF8;PAX8;FGF10	GO_BP	Upregulated
Negative Regulation Of DNA-templated Transcription (GO:0045892)	27/1025	0.042907	0.403545	1.46525	4.61366	ZNF572;ZNF491;FOXG1;DACH1;MECOM;IFI16;NRIP1;ATOH8;ZNF440;TFAP2B;ZNF560;NR2F1;ARID5B;ZHX1;MEIS2;RUNX2;FOXP2;ETV5;RIPPLY1;MAF;ZNF439;SNAI2;RARB;ZNF558;ZNF436;VSX2;ZNF596	GO_BP	Upregulated
Regulation Of Establishment Or Maintenance Of Cell Polarity (GO:0032878)	2/18	0.0431734	0.403545	6.64397	20.8789	CDH5;TEK	GO_BP	Upregulated
Vesicle-Mediated Transport In Synapse (GO:0099003)	2/18	0.0431734	0.403545	6.64397	20.8789	SYT10;CPLX4	GO_BP	Upregulated
Neurotransmitter Secretion (GO:0007269)	3/43	0.04528	0.416229	3.99232	12.3558	PTPRN2;SYT10;CPLX4	GO_BP	Upregulated
Positive Regulation Of Receptor-Mediated Endocytosis (GO:0048260)	3/43	0.04528	0.416229	3.99232	12.3558	VTN;EGF;SGIP1	GO_BP	Upregulated
Monocarboxylic Acid Transport (GO:0015718)	4/73	0.0467231	0.416229	3.08968	9.46529	AKR1C1;FABP7;SLC16A4;ABCG2	GO_BP	Upregulated
Regulation Of Cellular Response To Growth Factor Stimulus (GO:0090287)	2/19	0.0476738	0.416229	6.25283	19.0297	TFAP2B;SLIT2	GO_BP	Upregulated
Regulation Of Insulin-Like Growth Factor Receptor Signaling Pathway (GO:0043567)	2/19	0.0476738	0.416229	6.25283	19.0297	IGFBP5;IGFBP3	GO_BP	Upregulated
Cardiac Epithelial To Mesenchymal Transition (GO:0060317)	2/19	0.0476738	0.416229	6.25283	19.0297	FGF8;SNAI2	GO_BP	Upregulated
Dopaminergic Neuron Differentiation (GO:0071542)	2/19	0.0476738	0.416229	6.25283	19.0297	FOXA1;FGF8	GO_BP	Upregulated
Sphingosine Metabolic Process (GO:0006670)	2/19	0.0476738	0.416229	6.25283	19.0297	SPTLC3;SPHK1	GO_BP	Upregulated
Eye Morphogenesis (GO:0048592)	2/19	0.0476738	0.416229	6.25283	19.0297	EFEMP1;COL5A2	GO_BP	Upregulated
Ganglioside Metabolic Process (GO:0001573)	2/19	0.0476738	0.416229	6.25283	19.0297	ST8SIA4;B4GALNT1	GO_BP	Upregulated
Glycosphingolipid Biosynthetic Process (GO:0006688)	2/19	0.0476738	0.416229	6.25283	19.0297	ST8SIA4;B4GALNT1	GO_BP	Upregulated
Receptor Clustering (GO:0043113)	2/19	0.0476738	0.416229	6.25283	19.0297	NLGN1;PTN	GO_BP	Upregulated
Epidermal Growth Factor Receptor Signaling Pathway (GO:0007173)	3/45	0.0506916	0.440158	3.80182	11.337	SHC3;EFEMP1;EGF	GO_BP	Upregulated
Limb Morphogenesis (GO:0035108)	2/20	0.0523365	0.447112	5.90515	17.4205	TFAP2B;FGF8	GO_BP	Upregulated
Negative Regulation Of Small GTPase Mediated Signal Transduction (GO:0051058)	2/20	0.0523365	0.447112	5.90515	17.4205	SPRY2;SLIT2	GO_BP	Upregulated
Positive Regulation Of Vascular Associated Smooth Muscle Cell Proliferation (GO:1904707)	2/20	0.0523365	0.447112	5.90515	17.4205	IGFBP5;FGF9	GO_BP	Upregulated
Wnt Signaling Pathway (GO:0016055)	4/76	0.052792	0.44859	2.96049	8.70798	WNT2B;CPE;NID1;WNT3	GO_BP	Upregulated
Positive Regulation Of Cell Motility (GO:2000147)	8/221	0.0545287	0.460883	2.00892	5.84402	CCR1;CDH5;SEMA3C;EGF;SPHK1;SNAI2;NEDD9;SPRY2	GO_BP	Upregulated
Embryonic Organ Development (GO:0048568)	4/77	0.0549057	0.461438	2.91979	8.47362	KITLG;FGF8;COL2A1;RARB	GO_BP	Upregulated
Positive Regulation Of Dendritic Spine Development (GO:0060999)	2/21	0.057154	0.461438	5.59407	16.0103	NLGN1;RELN	GO_BP	Upregulated
Regulation Of Neuron Differentiation (GO:0045664)	4/79	0.0592687	0.461438	2.84163	8.02953	PCP4;NLGN1;RELN;CNTN4	GO_BP	Upregulated
Negative Regulation Of ERK1 And ERK2 Cascade (GO:0070373)	3/48	0.0593666	0.461438	3.54783	10.0191	SPRY2;TLR4;DUSP6	GO_BP	Upregulated
Skeletal System Development (GO:0001501)	6/149	0.0595333	0.461438	2.23998	6.31949	BMP3;FGF8;COL2A1;CDH11;TLL1;SOX6	GO_BP	Upregulated
Regulation Of MAP Kinase Activity (GO:0043405)	5/114	0.0612781	0.461438	2.44648	6.8314	GHR;EGF;DIRAS2;SPRY2;TLR4	GO_BP	Upregulated
Regulation Of Dopamine Secretion (GO:0014059)	2/22	0.0621189	0.461438	5.31409	14.7663	SYT10;SYT17	GO_BP	Upregulated
Blood Vessel Endothelial Cell Migration (GO:0043534)	2/22	0.0621189	0.461438	5.31409	14.7663	CDH5;SLIT2	GO_BP	Upregulated
Negative Regulation Of Extrinsic Apoptotic Signaling Pathway In Absence Of Ligand (GO:2001240)	2/22	0.0621189	0.461438	5.31409	14.7663	EYA4;SNAI2	GO_BP	Upregulated
Negative Regulation Of Myeloid Cell Differentiation (GO:0045638)	2/22	0.0621189	0.461438	5.31409	14.7663	MEIS1;MEIS2	GO_BP	Upregulated
Negative Regulation Of Signal Transduction In Absence Of Ligand (GO:1901099)	2/22	0.0621189	0.461438	5.31409	14.7663	EYA4;SNAI2	GO_BP	Upregulated
Positive Regulation Of Excitatory Postsynaptic Potential (GO:2000463)	2/22	0.0621189	0.461438	5.31409	14.7663	NLGN1;RELN	GO_BP	Upregulated
Positive Regulation Of Synaptic Transmission, Glutamatergic (GO:0051968)	2/22	0.0621189	0.461438	5.31409	14.7663	NLGN1;RELN	GO_BP	Upregulated
Regulation Of Cellular Component Organization (GO:0051128)	6/153	0.0659257	0.461438	2.17859	5.92407	CISH;ANGPTL7;SLITRK2;SPHK1;SLITRK4;ERMN	GO_BP	Upregulated
Regulation Of Phosphorylation (GO:0042325)	4/82	0.0661484	0.461438	2.73192	7.4195	CDH5;EGF;FN1;NCKAP1L	GO_BP	Upregulated
Positive Regulation Of Phosphorylation (GO:0042327)	8/231	0.0669653	0.461438	1.91785	5.18506	RELN;FGF8;FGF9;EGF;NCKAP1L;TNIK;TEK;FGF10	GO_BP	Upregulated
Regulation Of Extracellular Matrix Organization (GO:1903053)	2/23	0.0672241	0.461438	5.06078	13.6627	ANGPTL7;NID1	GO_BP	Upregulated
Response To BMP (GO:0071772)	2/23	0.0672241	0.461438	5.06078	13.6627	BMPR1B;RUNX2	GO_BP	Upregulated
Negative Regulation Of Actin Filament Polymerization (GO:0030837)	2/23	0.0672241	0.461438	5.06078	13.6627	SLIT2;KANK4	GO_BP	Upregulated
Positive Regulation Of Morphogenesis Of An Epithelium (GO:1905332)	2/23	0.0672241	0.461438	5.06078	13.6627	PAX8;EGF	GO_BP	Upregulated
Neuron Projection Development (GO:0031175)	7/192	0.0673625	0.461438	2.02121	5.45254	GPM6A;NLGN1;FLRT3;NCKAP1L;TNIK;CNTN4;MYO16	GO_BP	Upregulated
Epithelium Development (GO:0060429)	6/154	0.0675842	0.461438	2.16375	5.82998	FGF8;PAX8;AKR1C1;SNAI2;WNT3;FGF10	GO_BP	Upregulated
Microtubule Bundle Formation (GO:0001578)	3/51	0.068688	0.461438	3.32558	8.9065	RSPH4A;RSPH1;NCKAP5	GO_BP	Upregulated
Positive Regulation Of Ras Protein Signal Transduction (GO:0046579)	3/51	0.068688	0.461438	3.32558	8.9065	LPAR6;F2RL2;FGF10	GO_BP	Upregulated
Regulated Exocytosis (GO:0045055)	3/51	0.068688	0.461438	3.32558	8.9065	SYT10;CPLX4;SYT17	GO_BP	Upregulated
Cellular Response To Growth Factor Stimulus (GO:0071363)	6/155	0.0692668	0.461438	2.14912	5.7377	SPHK1;SNAI2;SPRY2;SOX6;BMPR1B;RUNX2	GO_BP	Upregulated
Cartilage Development (GO:0051216)	3/52	0.071934	0.461438	3.25754	8.57387	WNT2B;COL2A1;SOX6	GO_BP	Upregulated
Regulation Of Muscle Cell Differentiation (GO:0051147)	2/24	0.0724628	0.461438	4.8305	12.6785	MAPK11;NID1	GO_BP	Upregulated
Regulation Of Neuroblast Proliferation (GO:1902692)	2/24	0.0724628	0.461438	4.8305	12.6785	PTN;HAPLN1	GO_BP	Upregulated
Ear Morphogenesis (GO:0042471)	2/24	0.0724628	0.461438	4.8305	12.6785	PAX8;ZIC1	GO_BP	Upregulated
Fat-Soluble Vitamin Metabolic Process (GO:0006775)	2/24	0.0724628	0.461438	4.8305	12.6785	CYP1A1;RLBP1	GO_BP	Upregulated
Gliogenesis (GO:0042063)	2/24	0.0724628	0.461438	4.8305	12.6785	RELN;HAPLN1	GO_BP	Upregulated
Iron Ion Transport (GO:0006826)	2/24	0.0724628	0.461438	4.8305	12.6785	SLC40A1;CP	GO_BP	Upregulated
Outflow Tract Septum Morphogenesis (GO:0003148)	2/24	0.0724628	0.461438	4.8305	12.6785	FGF8;SEMA3C	GO_BP	Upregulated
Positive Regulation Of Peptidyl-Threonine Phosphorylation (GO:0010800)	2/24	0.0724628	0.461438	4.8305	12.6785	EGF;SPHK1	GO_BP	Upregulated
Regulation Of AMPA Receptor Activity (GO:2000311)	2/24	0.0724628	0.461438	4.8305	12.6785	NLGN1;RELN	GO_BP	Upregulated
Regulation Of Monocyte Chemotaxis (GO:0090025)	2/25	0.0778283	0.461438	4.62024	11.7966	CCR1;SLIT2	GO_BP	Upregulated
Regulation Of Myelination (GO:0031641)	2/25	0.0778283	0.461438	4.62024	11.7966	PTN;JAM2	GO_BP	Upregulated
Regulation Of Synapse Organization (GO:0050807)	2/25	0.0778283	0.461438	4.62024	11.7966	SLITRK2;SLITRK4	GO_BP	Upregulated
Inner Ear Morphogenesis (GO:0042472)	2/25	0.0778283	0.461438	4.62024	11.7966	PAX8;ZIC1	GO_BP	Upregulated
Long-Chain Fatty Acid Biosynthetic Process (GO:0042759)	2/25	0.0778283	0.461438	4.62024	11.7966	ALOX15;CYP1A1	GO_BP	Upregulated
Negative Regulation Of Stress Fiber Assembly (GO:0051497)	2/25	0.0778283	0.461438	4.62024	11.7966	WAS;ARHGAP6	GO_BP	Upregulated
ERBB Signaling Pathway (GO:0038127)	3/54	0.0786274	0.461438	3.12948	7.95837	EFEMP1;SHC3;EGF	GO_BP	Upregulated
Positive Regulation Of Leukocyte Chemotaxis (GO:0002690)	3/54	0.0786274	0.461438	3.12948	7.95837	CCR1;NEDD9;PTN	GO_BP	Upregulated
Regulation Of Inflammatory Response (GO:0050727)	8/240	0.0795419	0.461438	1.8426	4.66448	NLRP14;CDH5;SPHK1;ALOX15;NLRP2;MGST2;TEK;TLR4	GO_BP	Upregulated
Regulation Of Myeloid Cell Differentiation (GO:0045637)	2/26	0.0833142	0.461438	4.42751	11.003	MEIS1;MEIS2	GO_BP	Upregulated
Calcium-Ion Regulated Exocytosis (GO:0017156)	2/26	0.0833142	0.461438	4.42751	11.003	SYT10;SYT17	GO_BP	Upregulated
Negative Regulation Of Endothelial Cell Apoptotic Process (GO:2000352)	2/26	0.0833142	0.461438	4.42751	11.003	CDH5;TEK	GO_BP	Upregulated
Positive Regulation Of Erythrocyte Differentiation (GO:0045648)	2/26	0.0833142	0.461438	4.42751	11.003	MAPK11;NCKAP1L	GO_BP	Upregulated
Protein Localization To Cell Surface (GO:0034394)	2/26	0.0833142	0.461438	4.42751	11.003	FGF7;FGF10	GO_BP	Upregulated
Regulation Of DNA-templated Transcription (GO:0006355)	44/1922	0.0843597	0.461438	1.27184	3.14483	FOXA1;FOXG1;TSHZ2;DBX2;NPAS3;FGF7;SIX6;EFEMP1;DACH1;MECOM;IFI16;ZIC1;ATOH8;ZNF502;NDP;SOX6;ZNF441;TFAP2B;EGF;ARID5B;DMRT3;ZIC4;ARID3C;ZHX1;RUNX2;FOXP2;ETV5;RIPPLY1;DMRTA2;MAF;PAX8;TAL2;LHX2;DMRTA1;ZNF835;ZNF736;CYP1A1;SNAI2;ZNF799;ERG;ZNF257;VGLL1;VSX2;CREB5	GO_BP	Upregulated
Pattern Recognition Receptor Signaling Pathway (GO:0002221)	3/56	0.0855817	0.461438	3.01107	7.40208	TIFA;ALPK1;TLR4	GO_BP	Upregulated
Positive Regulation Of Cellular Metabolic Process (GO:0031325)	3/56	0.0855817	0.461438	3.01107	7.40208	CHCHD2;PAX8;AKR1C1	GO_BP	Upregulated
Regulation Of MAPK Cascade (GO:0043408)	7/204	0.0864408	0.461438	1.89692	4.64421	EGF;DOK6;FN1;TNIK;TEK;DUSP6;FGF10	GO_BP	Upregulated
Positive Regulation Of Cellular Process (GO:0048522)	16/594	0.088393	0.461438	1.48553	3.60384	TFAP2B;EGF;SPHK1;FN1;NEDD9;AKAP6;PTN;NID1;S100B;MEIS2;KITLG;FGF7;MEIS1;FGF8;FGF9;TLR4	GO_BP	Upregulated
Regulation Of Extrinsic Apoptotic Signaling Pathway In Absence Of Ligand (GO:2001239)	2/27	0.088914	0.461438	4.25019	10.2858	EYA4;SNAI2	GO_BP	Upregulated
Activation Of Phospholipase C Activity (GO:0007202)	2/27	0.088914	0.461438	4.25019	10.2858	HTR2A;ARHGAP6	GO_BP	Upregulated
Cell Surface Receptor Signaling Pathway Involved In Cell-Cell Signaling (GO:1905114)	2/27	0.088914	0.461438	4.25019	10.2858	CPE;NDP	GO_BP	Upregulated
Respiratory Tube Development (GO:0030323)	2/27	0.088914	0.461438	4.25019	10.2858	FGF7;FGF9	GO_BP	Upregulated
Cortical Cytoskeleton Organization (GO:0030865)	2/27	0.088914	0.461438	4.25019	10.2858	NLGN1;NCKAP1L	GO_BP	Upregulated
Synaptic Transmission, Glutamatergic (GO:0035249)	2/27	0.088914	0.461438	4.25019	10.2858	GRIA1;SLC1A4	GO_BP	Upregulated
Peptide Cross-Linking (GO:0018149)	2/27	0.088914	0.461438	4.25019	10.2858	FN1;F13A1	GO_BP	Upregulated
Positive Regulation Of Cytosolic Calcium Ion Concentration Involved In Phospholipase C-activating G Protein-Coupled Signaling Pathway (GO:0051482)	2/27	0.088914	0.461438	4.25019	10.2858	LPAR6;F2RL2	GO_BP	Upregulated
Positive Regulation Of Filopodium Assembly (GO:0051491)	2/27	0.088914	0.461438	4.25019	10.2858	GPM6A;NLGN1	GO_BP	Upregulated
Positive Regulation Of Response To Wounding (GO:1903036)	2/27	0.088914	0.461438	4.25019	10.2858	VTN;PTN	GO_BP	Upregulated
Regulation Of Catecholamine Secretion (GO:0050433)	2/27	0.088914	0.461438	4.25019	10.2858	SYT10;SYT17	GO_BP	Upregulated
Positive Regulation Of MAP Kinase Activity (GO:0043406)	4/91	0.0891327	0.461438	2.44818	5.9188	GHR;EGF;DIRAS2;TLR4	GO_BP	Upregulated
Positive Regulation Of Interleukin-1 Beta Production (GO:0032731)	3/57	0.0891537	0.461438	2.95516	7.14379	IFI16;NLRP2;TLR4	GO_BP	Upregulated
ERBB2-EGFR Signaling Pathway (GO:0038134)	1/5	0.0893805	0.461438	13.2601	32.0213	EGF	GO_BP	Upregulated
L-aspartate Import Across Plasma Membrane (GO:0140009)	1/5	0.0893805	0.461438	13.2601	32.0213	SLC1A4	GO_BP	Upregulated
L-aspartate Transmembrane Transport (GO:0070778)	1/5	0.0893805	0.461438	13.2601	32.0213	SLC1A4	GO_BP	Upregulated
Regulation Of Hepatocyte Proliferation (GO:2000345)	1/5	0.0893805	0.461438	13.2601	32.0213	PTN	GO_BP	Upregulated
Regulation Of Hyaluronan Biosynthetic Process (GO:1900125)	1/5	0.0893805	0.461438	13.2601	32.0213	EGF	GO_BP	Upregulated
Regulation Of Relaxation Of Cardiac Muscle (GO:1901897)	1/5	0.0893805	0.461438	13.2601	32.0213	PDE4B	GO_BP	Upregulated
Regulation Of Retinal Ganglion Cell Axon Guidance (GO:0090259)	1/5	0.0893805	0.461438	13.2601	32.0213	SLIT2	GO_BP	Upregulated
Cerebral Cortex Cell Migration (GO:0021795)	1/5	0.0893805	0.461438	13.2601	32.0213	RELN	GO_BP	Upregulated
Regulation Of Vitamin D Biosynthetic Process (GO:0060556)	1/5	0.0893805	0.461438	13.2601	32.0213	SNAI2	GO_BP	Upregulated
Choline Metabolic Process (GO:0019695)	1/5	0.0893805	0.461438	13.2601	32.0213	BCHE	GO_BP	Upregulated
Cilium Disassembly (GO:0061523)	1/5	0.0893805	0.461438	13.2601	32.0213	NEDD9	GO_BP	Upregulated
Response To Gonadotropin (GO:0034698)	1/5	0.0893805	0.461438	13.2601	32.0213	PAX8	GO_BP	Upregulated
Response To Heparin (GO:0071503)	1/5	0.0893805	0.461438	13.2601	32.0213	SLIT2	GO_BP	Upregulated
Detection Of Molecule Of Bacterial Origin (GO:0032490)	1/5	0.0893805	0.461438	13.2601	32.0213	TLR4	GO_BP	Upregulated
Retinal Ganglion Cell Axon Guidance (GO:0031290)	1/5	0.0893805	0.461438	13.2601	32.0213	SLIT2	GO_BP	Upregulated
Epithelial Tube Branching Involved In Lung Morphogenesis (GO:0060441)	1/5	0.0893805	0.461438	13.2601	32.0213	FGF10	GO_BP	Upregulated
Equilibrioception (GO:0050957)	1/5	0.0893805	0.461438	13.2601	32.0213	PCDH15	GO_BP	Upregulated
tRNA Catabolic Process (GO:0016078)	1/5	0.0893805	0.461438	13.2601	32.0213	SLFN13	GO_BP	Upregulated
Thiamine-Containing Compound Metabolic Process (GO:0042723)	1/5	0.0893805	0.461438	13.2601	32.0213	TKTL1	GO_BP	Upregulated
Glomerulus Vasculature Development (GO:0072012)	1/5	0.0893805	0.461438	13.2601	32.0213	TEK	GO_BP	Upregulated
Transmembrane Receptor Protein Tyrosine Phosphatase Signaling Pathway (GO:0007185)	1/5	0.0893805	0.461438	13.2601	32.0213	PTN	GO_BP	Upregulated
Glutamate Catabolic Process (GO:0006538)	1/5	0.0893805	0.461438	13.2601	32.0213	GAD2	GO_BP	Upregulated
Hexose Catabolic Process (GO:0019320)	1/5	0.0893805	0.461438	13.2601	32.0213	TKTL1	GO_BP	Upregulated
Xenobiotic Transport Across Blood-Brain Barrier (GO:1990962)	1/5	0.0893805	0.461438	13.2601	32.0213	ABCG2	GO_BP	Upregulated
Leukocyte Chemotaxis Involved In Inflammatory Response (GO:0002232)	1/5	0.0893805	0.461438	13.2601	32.0213	PTN	GO_BP	Upregulated
Mesenchymal To Epithelial Transition Involved In Metanephros Morphogenesis (GO:0003337)	1/5	0.0893805	0.461438	13.2601	32.0213	PAX8	GO_BP	Upregulated
Negative Regulation Of Amino Acid Transport (GO:0051956)	1/5	0.0893805	0.461438	13.2601	32.0213	TRH	GO_BP	Upregulated
Negative Regulation Of Cardiac Muscle Cell Differentiation (GO:2000726)	1/5	0.0893805	0.461438	13.2601	32.0213	SOX6	GO_BP	Upregulated
Negative Regulation Of Chemokine-Mediated Signaling Pathway (GO:0070100)	1/5	0.0893805	0.461438	13.2601	32.0213	SLIT2	GO_BP	Upregulated
Negative Regulation Of Insulin-Like Growth Factor Receptor Signaling Pathway (GO:0043569)	1/5	0.0893805	0.461438	13.2601	32.0213	IGFBP5	GO_BP	Upregulated
Negative Regulation Of Lamellipodium Organization (GO:1902744)	1/5	0.0893805	0.461438	13.2601	32.0213	SLIT2	GO_BP	Upregulated
Negative Regulation Of Lens Fiber Cell Differentiation (GO:1902747)	1/5	0.0893805	0.461438	13.2601	32.0213	SPRY2	GO_BP	Upregulated
Negative Regulation Of Monocyte Chemotaxis (GO:0090027)	1/5	0.0893805	0.461438	13.2601	32.0213	SLIT2	GO_BP	Upregulated
Negative Regulation Of Nervous System Process (GO:0031645)	1/5	0.0893805	0.461438	13.2601	32.0213	JAM2	GO_BP	Upregulated
Negative Regulation Of Relaxation Of Muscle (GO:1901078)	1/5	0.0893805	0.461438	13.2601	32.0213	PDE4B	GO_BP	Upregulated
Negative Regulation Of Vitamin Metabolic Process (GO:0046137)	1/5	0.0893805	0.461438	13.2601	32.0213	SNAI2	GO_BP	Upregulated
Nephron Tubule Development (GO:0072080)	1/5	0.0893805	0.461438	13.2601	32.0213	TFAP2B	GO_BP	Upregulated
Neurotransmitter-Gated Ion Channel Clustering (GO:0072578)	1/5	0.0893805	0.461438	13.2601	32.0213	NLGN1	GO_BP	Upregulated
Notochord Development (GO:0030903)	1/5	0.0893805	0.461438	13.2601	32.0213	COL2A1	GO_BP	Upregulated
Pericardium Morphogenesis (GO:0003344)	1/5	0.0893805	0.461438	13.2601	32.0213	FLRT3	GO_BP	Upregulated
Positive Regulation Of Endothelial Cell Development (GO:1901552)	1/5	0.0893805	0.461438	13.2601	32.0213	CDH5	GO_BP	Upregulated
Positive Regulation Of Epithelial Cell Differentiation Involved In Kidney Development (GO:2000698)	1/5	0.0893805	0.461438	13.2601	32.0213	PAX8	GO_BP	Upregulated
Positive Regulation Of Establishment Of Endothelial Barrier (GO:1903142)	1/5	0.0893805	0.461438	13.2601	32.0213	CDH5	GO_BP	Upregulated
Pronephros Development (GO:0048793)	1/5	0.0893805	0.461438	13.2601	32.0213	PAX8	GO_BP	Upregulated
Proton-Transporting V-type ATPase Complex Assembly (GO:0070070)	1/5	0.0893805	0.461438	13.2601	32.0213	ATP6V1B1	GO_BP	Upregulated
Purine-Containing Compound Catabolic Process (GO:0072523)	1/5	0.0893805	0.461438	13.2601	32.0213	DPYD	GO_BP	Upregulated
Regulation Of Basement Membrane Organization (GO:0110011)	1/5	0.0893805	0.461438	13.2601	32.0213	NID1	GO_BP	Upregulated
Regulation Of Bone Mineralization (GO:0030500)	3/58	0.0927873	0.461438	2.90128	6.89765	CCR1;PTN;BMPR1B	GO_BP	Upregulated
Regulation Of Monoatomic Ion Transport (GO:0043269)	2/28	0.0946218	0.461438	4.08651	9.63545	KCNJ5;KCNJ13	GO_BP	Upregulated
Cell-Substrate Junction Assembly (GO:0007044)	2/28	0.0946218	0.461438	4.08651	9.63545	CDH11;FN1	GO_BP	Upregulated
Diterpenoid Metabolic Process (GO:0016101)	2/28	0.0946218	0.461438	4.08651	9.63545	AKR1C1;ALDH1A1	GO_BP	Upregulated
Limb Development (GO:0060173)	2/28	0.0946218	0.461438	4.08651	9.63545	FGF8;FGF10	GO_BP	Upregulated
Negative Regulation Of Actin Filament Bundle Assembly (GO:0032232)	2/28	0.0946218	0.461438	4.08651	9.63545	WAS;ARHGAP6	GO_BP	Upregulated
Negative Regulation Of Cytoskeleton Organization (GO:0051494)	2/28	0.0946218	0.461438	4.08651	9.63545	SLIT2;KANK4	GO_BP	Upregulated
Positive Regulation Of Fibroblast Proliferation (GO:0048146)	2/28	0.0946218	0.461438	4.08651	9.63545	SPHK1;FN1	GO_BP	Upregulated
Regulation Of Calcium Ion-Dependent Exocytosis (GO:0017158)	2/28	0.0946218	0.461438	4.08651	9.63545	SYT10;SYT17	GO_BP	Upregulated
Regulation Of Monoatomic Ion Transmembrane Transport (GO:0034765)	2/29	0.100432	0.461438	3.93496	9.04363	KCNJ5;KCNJ13	GO_BP	Upregulated
Sarcomere Organization (GO:0045214)	2/29	0.100432	0.461438	3.93496	9.04363	CSRP1;MYOM2	GO_BP	Upregulated
Maintenance Of Blood-Brain Barrier (GO:0035633)	2/29	0.100432	0.461438	3.93496	9.04363	CDH5;JAM2	GO_BP	Upregulated
Peptidyl-Tyrosine Dephosphorylation (GO:0035335)	2/29	0.100432	0.461438	3.93496	9.04363	PTPRT;DUSP6	GO_BP	Upregulated
Regulation Of Blood Coagulation (GO:0030193)	2/29	0.100432	0.461438	3.93496	9.04363	VTN;TFPI	GO_BP	Upregulated
Regulation Of Cellular Response To Hypoxia (GO:1900037)	1/6	0.106277	0.461438	10.6076	23.7791	CHCHD2	GO_BP	Upregulated
Regulation Of Digestive System Process (GO:0044058)	1/6	0.106277	0.461438	10.6076	23.7791	FGF10	GO_BP	Upregulated
Actin Filament Reorganization (GO:0090527)	1/6	0.106277	0.461438	10.6076	23.7791	NEDD9	GO_BP	Upregulated
Regulation Of Lens Fiber Cell Differentiation (GO:1902746)	1/6	0.106277	0.461438	10.6076	23.7791	SPRY2	GO_BP	Upregulated
Regulation Of Myosin-Light-Chain-Phosphatase Activity (GO:0035507)	1/6	0.106277	0.461438	10.6076	23.7791	NCKAP1L	GO_BP	Upregulated
Axon Extension Involved In Axon Guidance (GO:0048846)	1/6	0.106277	0.461438	10.6076	23.7791	SLIT2	GO_BP	Upregulated
Bleb Assembly (GO:0032060)	1/6	0.106277	0.461438	10.6076	23.7791	EMP1	GO_BP	Upregulated
Regulation Of Saliva Secretion (GO:0046877)	1/6	0.106277	0.461438	10.6076	23.7791	FGF10	GO_BP	Upregulated
Cellular Response To Gonadotropin Stimulus (GO:0071371)	1/6	0.106277	0.461438	10.6076	23.7791	PAX8	GO_BP	Upregulated
Regulation Of Vitamin D Receptor Signaling Pathway (GO:0070562)	1/6	0.106277	0.461438	10.6076	23.7791	SNAI2	GO_BP	Upregulated
Definitive Hemopoiesis (GO:0060216)	1/6	0.106277	0.461438	10.6076	23.7791	TEK	GO_BP	Upregulated
Dendrite Arborization (GO:0140059)	1/6	0.106277	0.461438	10.6076	23.7791	PTN	GO_BP	Upregulated
Desmosome Organization (GO:0002934)	1/6	0.106277	0.461438	10.6076	23.7791	SNAI2	GO_BP	Upregulated
Detection Of Stimulus Involved In Sensory Perception Of Pain (GO:0062149)	1/6	0.106277	0.461438	10.6076	23.7791	SCN1A	GO_BP	Upregulated
Serine Transport (GO:0032329)	1/6	0.106277	0.461438	10.6076	23.7791	SLC1A4	GO_BP	Upregulated
Epithelial Cell Differentiation Involved In Kidney Development (GO:0035850)	1/6	0.106277	0.461438	10.6076	23.7791	PAX8	GO_BP	Upregulated
Synaptic Signaling (GO:0099536)	1/6	0.106277	0.461438	10.6076	23.7791	DTNA	GO_BP	Upregulated
Glutathione Biosynthetic Process (GO:0006750)	1/6	0.106277	0.461438	10.6076	23.7791	MGST2	GO_BP	Upregulated
Vacuole Organization (GO:0007033)	1/6	0.106277	0.461438	10.6076	23.7791	NDP	GO_BP	Upregulated
Heart Trabecula Formation (GO:0060347)	1/6	0.106277	0.461438	10.6076	23.7791	TEK	GO_BP	Upregulated
Vitamin A Metabolic Process (GO:0006776)	1/6	0.106277	0.461438	10.6076	23.7791	RLBP1	GO_BP	Upregulated
Hindlimb Morphogenesis (GO:0035137)	1/6	0.106277	0.461438	10.6076	23.7791	TFAP2B	GO_BP	Upregulated
Histidine Catabolic Process (GO:0006548)	1/6	0.106277	0.461438	10.6076	23.7791	HNMT	GO_BP	Upregulated
Histidine Metabolic Process (GO:0006547)	1/6	0.106277	0.461438	10.6076	23.7791	HNMT	GO_BP	Upregulated
Inner Ear Receptor Cell Differentiation (GO:0060113)	1/6	0.106277	0.461438	10.6076	23.7791	USH2A	GO_BP	Upregulated
Insulin Secretion Involved In Cellular Response To Glucose Stimulus (GO:0035773)	1/6	0.106277	0.461438	10.6076	23.7791	PTPRN2	GO_BP	Upregulated
Lymphocyte Migration Into Lymphoid Organs (GO:0097021)	1/6	0.106277	0.461438	10.6076	23.7791	NEDD9	GO_BP	Upregulated
Metanephric Nephron Tubule Development (GO:0072234)	1/6	0.106277	0.461438	10.6076	23.7791	PAX8	GO_BP	Upregulated
Negative Regulation Of Cardiocyte Differentiation (GO:1905208)	1/6	0.106277	0.461438	10.6076	23.7791	SOX6	GO_BP	Upregulated
Negative Regulation Of Dendritic Spine Development (GO:0061000)	1/6	0.106277	0.461438	10.6076	23.7791	NLGN1	GO_BP	Upregulated
Neuron Projection Extension Involved In Neuron Projection Guidance (GO:1902284)	1/6	0.106277	0.461438	10.6076	23.7791	SLIT2	GO_BP	Upregulated
Nucleobase Catabolic Process (GO:0046113)	1/6	0.106277	0.461438	10.6076	23.7791	DPYD	GO_BP	Upregulated
Positive Regulation Of Chemokine (C-X-C Motif) Ligand 2 Production (GO:2000343)	1/6	0.106277	0.461438	10.6076	23.7791	TLR4	GO_BP	Upregulated
Positive Regulation Of Hormone Metabolic Process (GO:0032352)	1/6	0.106277	0.461438	10.6076	23.7791	PAX8	GO_BP	Upregulated
Positive Regulation Of Multicellular Organism Growth (GO:0040018)	1/6	0.106277	0.461438	10.6076	23.7791	GHR	GO_BP	Upregulated
Positive Regulation Of Neurotransmitter Secretion (GO:0001956)	1/6	0.106277	0.461438	10.6076	23.7791	NLGN1	GO_BP	Upregulated
Positive Regulation Of Phospholipid Biosynthetic Process (GO:0071073)	1/6	0.106277	0.461438	10.6076	23.7791	HTR2A	GO_BP	Upregulated
Regulation Of TORC2 Signaling (GO:1903939)	1/6	0.106277	0.461438	10.6076	23.7791	NCKAP1L	GO_BP	Upregulated
Monocarboxylic Acid Metabolic Process (GO:0032787)	4/97	0.106312	0.461438	2.28953	5.1317	HLCS;AKR1C1;CYP1A1;ME3	GO_BP	Upregulated
Regulation Of Dendritic Spine Morphogenesis (GO:0061001)	2/30	0.106338	0.461438	3.79423	8.50338	NLGN1;RELN	GO_BP	Upregulated
Negative Regulation Of Blood Coagulation (GO:0030195)	2/30	0.106338	0.461438	3.79423	8.50338	VTN;TFPI	GO_BP	Upregulated
Positive Regulation Of Phosphate Metabolic Process (GO:0045937)	2/30	0.106338	0.461438	3.79423	8.50338	EGF;NCKAP1L	GO_BP	Upregulated
Cellular Component Assembly (GO:0022607)	8/260	0.112182	0.461438	1.69461	3.70719	RSPH4A;NLGN1;RSPH1;TEX11;WAS;NEDD9;NCKAP1L;APBA1	GO_BP	Upregulated
Actin Filament Polymerization (GO:0030041)	2/31	0.112335	0.461438	3.66321	8.00877	WAS;ARHGAP6	GO_BP	Upregulated
Regulation Of Long-Term Synaptic Potentiation (GO:1900271)	2/31	0.112335	0.461438	3.66321	8.00877	RELN;PTN	GO_BP	Upregulated
Regulation Of Macrophage Activation (GO:0043030)	2/31	0.112335	0.461438	3.66321	8.00877	SPHK1;TLR4	GO_BP	Upregulated
Cellular Response To cAMP (GO:0071320)	2/31	0.112335	0.461438	3.66321	8.00877	IGFBP5;AKAP6	GO_BP	Upregulated
Response To Estradiol (GO:0032355)	2/31	0.112335	0.461438	3.66321	8.00877	FOXA1;NRIP1	GO_BP	Upregulated
Toll-Like Receptor Signaling Pathway (GO:0002224)	2/31	0.112335	0.461438	3.66321	8.00877	BTK;TLR4	GO_BP	Upregulated
Modulation Of Excitatory Postsynaptic Potential (GO:0098815)	2/31	0.112335	0.461438	3.66321	8.00877	NLGN1;RELN	GO_BP	Upregulated
Negative Regulation Of Chemotaxis (GO:0050922)	2/31	0.112335	0.461438	3.66321	8.00877	SEMA3C;SLIT2	GO_BP	Upregulated
Positive Regulation Of G1/S Transition Of Mitotic Cell Cycle (GO:1900087)	2/31	0.112335	0.461438	3.66321	8.00877	ADAMTS1;FGF10	GO_BP	Upregulated
Positive Regulation Of Rho Protein Signal Transduction (GO:0035025)	2/31	0.112335	0.461438	3.66321	8.00877	LPAR6;F2RL2	GO_BP	Upregulated
Positive Regulation Of Leukocyte Migration (GO:0002687)	2/31	0.112335	0.461438	3.66321	8.00877	NCKAP1L;PTN	GO_BP	Upregulated
Positive Regulation Of Mononuclear Cell Migration (GO:0071677)	2/31	0.112335	0.461438	3.66321	8.00877	CCR1;JAM2	GO_BP	Upregulated
Positive Regulation Of Interleukin-1 Production (GO:0032732)	3/64	0.115811	0.461438	2.61511	5.63765	IFI16;NLRP2;TLR4	GO_BP	Upregulated
Positive Regulation Of Cell Population Proliferation (GO:0008284)	13/483	0.116583	0.461438	1.48025	3.18128	TFAP2B;EGF;SPHK1;FN1;PTN;S100B;MEIS2;KITLG;FGF7;MEIS1;FGF8;FGF9;FGF10	GO_BP	Upregulated
Positive Regulation Of ERK1 And ERK2 Cascade (GO:0070374)	6/179	0.11675	0.461438	1.8487	3.97049	CCR1;ALOX15;SPRY2;HTR2A;TEK;FGF10	GO_BP	Upregulated
Cellular Nitrogen Compound Biosynthetic Process (GO:0044271)	2/32	0.118417	0.461438	3.54092	7.55471	SPTLC3;SPHK1	GO_BP	Upregulated
Regulation Of Transmembrane Transport (GO:0034762)	2/32	0.118417	0.461438	3.54092	7.55471	KCNJ5;KCNJ13	GO_BP	Upregulated
Respiratory System Development (GO:0060541)	2/32	0.118417	0.461438	3.54092	7.55471	FGF7;FGF9	GO_BP	Upregulated
Phosphatidylinositol 3-Kinase Signaling (GO:0014065)	2/32	0.118417	0.461438	3.54092	7.55471	HTR2A;MYO16	GO_BP	Upregulated
Canonical Wnt Signaling Pathway (GO:0060070)	3/65	0.119839	0.461438	2.5728	5.45846	WNT2B;NID1;WNT3	GO_BP	Upregulated
Positive Regulation Of Cell Cycle (GO:0045787)	3/65	0.119839	0.461438	2.5728	5.45846	FOXA1;SPHK1;MEIS2	GO_BP	Upregulated
Calcium Ion Homeostasis (GO:0055074)	4/102	0.121682	0.461438	2.17216	4.57532	CCR1;CDH5;HTR2A;ATP6V1B1	GO_BP	Upregulated
Regulation Of Chemokine-Mediated Signaling Pathway (GO:0070099)	1/7	0.12286	0.461438	8.83919	18.5332	SLIT2	GO_BP	Upregulated
Regulation Of Collateral Sprouting (GO:0048670)	1/7	0.12286	0.461438	8.83919	18.5332	DCC	GO_BP	Upregulated
L-alanine Transport (GO:0015808)	1/7	0.12286	0.461438	8.83919	18.5332	SLC1A4	GO_BP	Upregulated
TRIF-dependent Toll-Like Receptor Signaling Pathway (GO:0035666)	1/7	0.12286	0.461438	8.83919	18.5332	TLR4	GO_BP	Upregulated
Regulation Of Lymphocyte Apoptotic Process (GO:0070228)	1/7	0.12286	0.461438	8.83919	18.5332	BTK	GO_BP	Upregulated
Regulation Of Mesenchymal Stem Cell Differentiation (GO:2000739)	1/7	0.12286	0.461438	8.83919	18.5332	SOX6	GO_BP	Upregulated
Cellular Biogenic Amine Catabolic Process (GO:0042402)	1/7	0.12286	0.461438	8.83919	18.5332	HNMT	GO_BP	Upregulated
Cellular Response To Epinephrine Stimulus (GO:0071872)	1/7	0.12286	0.461438	8.83919	18.5332	PDE4B	GO_BP	Upregulated
Response To Auditory Stimulus (GO:0010996)	1/7	0.12286	0.461438	8.83919	18.5332	PTN	GO_BP	Upregulated
Collecting Duct Development (GO:0072044)	1/7	0.12286	0.461438	8.83919	18.5332	TFAP2B	GO_BP	Upregulated
Response To Epinephrine (GO:0071871)	1/7	0.12286	0.461438	8.83919	18.5332	PDE4B	GO_BP	Upregulated
Sulfur Amino Acid Transport (GO:0000101)	1/7	0.12286	0.461438	8.83919	18.5332	SLC1A4	GO_BP	Upregulated
Taurine Metabolic Process (GO:0019530)	1/7	0.12286	0.461438	8.83919	18.5332	GHR	GO_BP	Upregulated
Thyroid Gland Development (GO:0030878)	1/7	0.12286	0.461438	8.83919	18.5332	PAX8	GO_BP	Upregulated
Hair Cell Differentiation (GO:0035315)	1/7	0.12286	0.461438	8.83919	18.5332	USH2A	GO_BP	Upregulated
Ventricular Cardiac Muscle Cell Membrane Repolarization (GO:0099625)	1/7	0.12286	0.461438	8.83919	18.5332	KCNJ5	GO_BP	Upregulated
Heparan Sulfate Proteoglycan Biosynthetic Process, Polysaccharide Chain Biosynthetic Process (GO:0015014)	1/7	0.12286	0.461438	8.83919	18.5332	NDST4	GO_BP	Upregulated
Hepoxilin Biosynthetic Process (GO:0051122)	1/7	0.12286	0.461438	8.83919	18.5332	ALOX15	GO_BP	Upregulated
Hepoxilin Metabolic Process (GO:0051121)	1/7	0.12286	0.461438	8.83919	18.5332	ALOX15	GO_BP	Upregulated
Kidney Epithelium Development (GO:0072073)	1/7	0.12286	0.461438	8.83919	18.5332	PAX8	GO_BP	Upregulated
Leukocyte Aggregation (GO:0070486)	1/7	0.12286	0.461438	8.83919	18.5332	JAM2	GO_BP	Upregulated
Lipoxygenase Pathway (GO:0019372)	1/7	0.12286	0.461438	8.83919	18.5332	ALOX15	GO_BP	Upregulated
Malate Metabolic Process (GO:0006108)	1/7	0.12286	0.461438	8.83919	18.5332	ME3	GO_BP	Upregulated
Negative Regulation Of CD8-positive, Alpha-Beta T Cell Activation (GO:2001186)	1/7	0.12286	0.461438	8.83919	18.5332	DAPL1	GO_BP	Upregulated
Negative Regulation Of T Cell Mediated Cytotoxicity (GO:0001915)	1/7	0.12286	0.461438	8.83919	18.5332	NCKAP1L	GO_BP	Upregulated
Negative Regulation Of Keratinocyte Proliferation (GO:0010839)	1/7	0.12286	0.461438	8.83919	18.5332	SNAI2	GO_BP	Upregulated
Negative Regulation Of Neural Precursor Cell Proliferation (GO:2000178)	1/7	0.12286	0.461438	8.83919	18.5332	PTN	GO_BP	Upregulated
Negative Regulation Of Vascular Associated Smooth Muscle Cell Differentiation (GO:1905064)	1/7	0.12286	0.461438	8.83919	18.5332	FGF9	GO_BP	Upregulated
Neuroepithelial Cell Differentiation (GO:0060563)	1/7	0.12286	0.461438	8.83919	18.5332	FGF8	GO_BP	Upregulated
Nonribosomal Peptide Biosynthetic Process (GO:0019184)	1/7	0.12286	0.461438	8.83919	18.5332	MGST2	GO_BP	Upregulated
Peptidyl-Tyrosine Dephosphorylation Involved In Inactivation Of Protein Kinase Activity (GO:1990264)	1/7	0.12286	0.461438	8.83919	18.5332	PTPRT	GO_BP	Upregulated
Positive Regulation Of CD4-positive, Alpha-Beta T Cell Differentiation (GO:0043372)	1/7	0.12286	0.461438	8.83919	18.5332	NCKAP1L	GO_BP	Upregulated
Positive Regulation Of Leukocyte Differentiation (GO:1902107)	1/7	0.12286	0.461438	8.83919	18.5332	NCKAP1L	GO_BP	Upregulated
Positive Regulation Of Oligodendrocyte Differentiation (GO:0048714)	1/7	0.12286	0.461438	8.83919	18.5332	PTN	GO_BP	Upregulated
Positive Regulation Of Synaptic Transmission, GABAergic (GO:0032230)	1/7	0.12286	0.461438	8.83919	18.5332	NLGN1	GO_BP	Upregulated
Postsynaptic Density Organization (GO:0097106)	1/7	0.12286	0.461438	8.83919	18.5332	NLGN1	GO_BP	Upregulated
Postsynaptic Membrane Assembly (GO:0097104)	1/7	0.12286	0.461438	8.83919	18.5332	NLGN1	GO_BP	Upregulated
Preassembly Of GPI Anchor In ER Membrane (GO:0016254)	1/7	0.12286	0.461438	8.83919	18.5332	PIGZ	GO_BP	Upregulated
Pyrimidine Nucleobase Catabolic Process (GO:0006208)	1/7	0.12286	0.461438	8.83919	18.5332	DPYD	GO_BP	Upregulated
Regulation Of CD8-positive, Alpha-Beta T Cell Differentiation (GO:0043376)	1/7	0.12286	0.461438	8.83919	18.5332	NCKAP1L	GO_BP	Upregulated
Negative Regulation Of Endopeptidase Activity (GO:0010951)	3/66	0.123919	0.461438	2.53183	5.28679	VTN;IFI16;SERPINB6	GO_BP	Upregulated
Negative Regulation Of Immune Response (GO:0050777)	3/66	0.123919	0.461438	2.53183	5.28679	IFI16;ALOX15;DTX4	GO_BP	Upregulated
Regulation Of Lamellipodium Assembly (GO:0010591)	2/33	0.12458	0.461438	3.42652	7.1368	WAS;SLIT2	GO_BP	Upregulated
Epithelial Tube Morphogenesis (GO:0060562)	2/33	0.12458	0.461438	3.42652	7.1368	SLIT2;FGF10	GO_BP	Upregulated
Positive Regulation Of Interleukin-12 Production (GO:0032735)	2/33	0.12458	0.461438	3.42652	7.1368	MAPK11;TLR4	GO_BP	Upregulated
Positive Regulation Of Nitrogen Compound Metabolic Process (GO:0051173)	2/33	0.12458	0.461438	3.42652	7.1368	PAX8;EGF	GO_BP	Upregulated
Regulation Of Cell Adhesion Mediated By Integrin (GO:0033628)	2/33	0.12458	0.461438	3.42652	7.1368	SNAI2;NCKAP1L	GO_BP	Upregulated
Positive Regulation Of Protein Modification Process (GO:0031401)	7/225	0.126432	0.466806	1.71233	3.5412	CDH5;RELN;FGF8;FGF9;TNIK;TEK;FGF10	GO_BP	Upregulated
Cellular Response To Vascular Endothelial Growth Factor Stimulus (GO:0035924)	2/34	0.130817	0.466806	3.31928	6.75125	SPHK1;SPRY2	GO_BP	Upregulated
Semaphorin-Plexin Signaling Pathway (GO:0071526)	2/34	0.130817	0.466806	3.31928	6.75125	SEMA3C;PLXNA2	GO_BP	Upregulated
Negative Regulation Of Interleukin-6 Production (GO:0032715)	2/34	0.130817	0.466806	3.31928	6.75125	NCKAP1L;TLR4	GO_BP	Upregulated
Response To Calcium Ion (GO:0051592)	4/106	0.134621	0.466806	2.08655	4.18415	NLGN1;SYT10;ALOX15;SYT17	GO_BP	Upregulated
Negative Regulation Of Response To External Stimulus (GO:0032102)	5/146	0.135793	0.466806	1.88815	3.76993	CDH5;MMRN1;IFI16;TEK;DTX4	GO_BP	Upregulated
Cellular Response To Oxygen-Containing Compound (GO:1901701)	11/406	0.136236	0.466806	1.48786	2.96586	NLGN1;IGFBP5;SYT10;ALOX15;NRIP1;PDE4B;AKAP6;SLIT2;TLR4;WNT3;SYT17	GO_BP	Upregulated
Positive Regulation Of Phosphatidylinositol 3-Kinase Signaling (GO:0014068)	3/69	0.136452	0.466806	2.41638	4.8129	EGF;FN1;TEK	GO_BP	Upregulated
Regulation Of Regulated Secretory Pathway (GO:1903305)	2/35	0.137125	0.466806	3.21853	6.39477	SYT10;SYT17	GO_BP	Upregulated
Cdc42 Protein Signal Transduction (GO:0032488)	1/8	0.139137	0.466806	7.57606	14.9422	WAS	GO_BP	Upregulated
Regulation Of Dendritic Spine Maintenance (GO:1902950)	1/8	0.139137	0.466806	7.57606	14.9422	NEDD9	GO_BP	Upregulated
Regulation Of Endothelial Cell Differentiation (GO:0045601)	1/8	0.139137	0.466806	7.57606	14.9422	ATOH8	GO_BP	Upregulated
MyD88-independent Toll-Like Receptor Signaling Pathway (GO:0002756)	1/8	0.139137	0.466806	7.57606	14.9422	TLR4	GO_BP	Upregulated
Regulation Of Interleukin-23 Production (GO:0032667)	1/8	0.139137	0.466806	7.57606	14.9422	TLR4	GO_BP	Upregulated
Regulation Of Macrophage Migration (GO:1905521)	1/8	0.139137	0.466806	7.57606	14.9422	MTUS1	GO_BP	Upregulated
Regulation Of Nephron Tubule Epithelial Cell Differentiation (GO:0072182)	1/8	0.139137	0.466806	7.57606	14.9422	PAX8	GO_BP	Upregulated
Regulation Of Protein Localization To Early Endosome (GO:1902965)	1/8	0.139137	0.466806	7.57606	14.9422	EGF	GO_BP	Upregulated
Regulation Of Vesicle Fusion (GO:0031338)	1/8	0.139137	0.466806	7.57606	14.9422	SPHK1	GO_BP	Upregulated
Detection Of Mechanical Stimulus Involved In Sensory Perception Of Sound (GO:0050910)	1/8	0.139137	0.466806	7.57606	14.9422	COL11A1	GO_BP	Upregulated
Response To Vitamin (GO:0033273)	1/8	0.139137	0.466806	7.57606	14.9422	HLCS	GO_BP	Upregulated
Semaphorin-Plexin Signaling Pathway Involved In Axon Guidance (GO:1902287)	1/8	0.139137	0.466806	7.57606	14.9422	PLXNA2	GO_BP	Upregulated
Sensory Organ Morphogenesis (GO:0090596)	1/8	0.139137	0.466806	7.57606	14.9422	COL5A2	GO_BP	Upregulated
Unsaturated Fatty Acid Biosynthetic Process (GO:0006636)	1/8	0.139137	0.466806	7.57606	14.9422	ALOX15	GO_BP	Upregulated
Integrin Activation (GO:0033622)	1/8	0.139137	0.466806	7.57606	14.9422	FN1	GO_BP	Upregulated
Membrane Lipid Catabolic Process (GO:0046466)	1/8	0.139137	0.466806	7.57606	14.9422	MGST2	GO_BP	Upregulated
Negative Regulation Of Leukocyte Degranulation (GO:0043301)	1/8	0.139137	0.466806	7.57606	14.9422	NCKAP1L	GO_BP	Upregulated
Negative Regulation Of Long-Term Synaptic Potentiation (GO:1900272)	1/8	0.139137	0.466806	7.57606	14.9422	PTN	GO_BP	Upregulated
p38MAPK Cascade (GO:0038066)	1/8	0.139137	0.466806	7.57606	14.9422	MAPK11	GO_BP	Upregulated
Positive Regulation Of CD8-positive, Alpha-Beta T Cell Activation (GO:2001187)	1/8	0.139137	0.466806	7.57606	14.9422	NCKAP1L	GO_BP	Upregulated
Positive Regulation Of Actin Cytoskeleton Reorganization (GO:2000251)	1/8	0.139137	0.466806	7.57606	14.9422	TEK	GO_BP	Upregulated
Positive Regulation Of Calcium Ion-Dependent Exocytosis (GO:0045956)	1/8	0.139137	0.466806	7.57606	14.9422	SYT10	GO_BP	Upregulated
Positive Regulation Of Cell-Cell Adhesion Mediated By Cadherin (GO:2000049)	1/8	0.139137	0.466806	7.57606	14.9422	FOXA1	GO_BP	Upregulated
Positive Regulation Of Dendritic Spine Morphogenesis (GO:0061003)	1/8	0.139137	0.466806	7.57606	14.9422	RELN	GO_BP	Upregulated
Positive Regulation Of Epithelial Cell Proliferation Involved In Wound Healing (GO:0060054)	1/8	0.139137	0.466806	7.57606	14.9422	FGF10	GO_BP	Upregulated
Positive Regulation Of Membrane Invagination (GO:1905155)	1/8	0.139137	0.466806	7.57606	14.9422	NCKAP1L	GO_BP	Upregulated
Positive Regulation Of Protein Localization To Early Endosome (GO:1902966)	1/8	0.139137	0.466806	7.57606	14.9422	EGF	GO_BP	Upregulated
Positive Regulation Of Protein Localization To Endosome (GO:1905668)	1/8	0.139137	0.466806	7.57606	14.9422	EGF	GO_BP	Upregulated
Positive Regulation Of Synapse Maturation (GO:0090129)	1/8	0.139137	0.466806	7.57606	14.9422	RELN	GO_BP	Upregulated
Presynaptic Membrane Assembly (GO:0097105)	1/8	0.139137	0.466806	7.57606	14.9422	NLGN1	GO_BP	Upregulated
Pyrimidine-Containing Compound Catabolic Process (GO:0072529)	1/8	0.139137	0.466806	7.57606	14.9422	DPYD	GO_BP	Upregulated
Positive Regulation Of Protein Polymerization (GO:0032273)	3/70	0.140723	0.466806	2.38019	4.66746	ALOX15;CDC42EP1;NCKAP1L	GO_BP	Upregulated
Intracellular Monoatomic Cation Homeostasis (GO:0030003)	6/190	0.142832	0.466806	1.73719	3.38073	CCR1;CDH5;TMPRSS4;SLC40A1;HTR2A;CP	GO_BP	Upregulated
Regulation Of Erythrocyte Differentiation (GO:0045646)	2/36	0.143498	0.466806	3.1237	6.06446	MAPK11;NCKAP1L	GO_BP	Upregulated
Substrate Adhesion-Dependent Cell Spreading (GO:0034446)	2/36	0.143498	0.466806	3.1237	6.06446	FN1;TEK	GO_BP	Upregulated
Neural Crest Cell Migration (GO:0001755)	2/36	0.143498	0.466806	3.1237	6.06446	SEMA3C;FN1	GO_BP	Upregulated
Positive Regulation Of Myeloid Cell Differentiation (GO:0045639)	2/36	0.143498	0.466806	3.1237	6.06446	MAPK11;NCKAP1L	GO_BP	Upregulated
Positive Regulation Of Phospholipase C Activity (GO:0010863)	2/36	0.143498	0.466806	3.1237	6.06446	HTR2A;ARHGAP6	GO_BP	Upregulated
Positive Regulation Of Signaling Receptor Activity (GO:2000273)	2/36	0.143498	0.466806	3.1237	6.06446	RELN;EGF	GO_BP	Upregulated
Cell-Matrix Adhesion (GO:0007160)	4/109	0.144677	0.466806	2.02663	3.91798	VTN;ITGB5;CDH11;FN1	GO_BP	Upregulated
Cellular Response To Salt (GO:1902075)	4/109	0.144677	0.466806	2.02663	3.91798	NLGN1;SYT10;ALOX15;SYT17	GO_BP	Upregulated
Negative Regulation Of Cellular Response To Growth Factor Stimulus (GO:0090288)	3/71	0.145039	0.466806	2.34507	4.52775	SOSTDC1;SPRY2;SLIT2	GO_BP	Upregulated
Negative Regulation Of Supramolecular Fiber Organization (GO:1902904)	3/71	0.145039	0.466806	2.34507	4.52775	CDH5;SLIT2;KANK4	GO_BP	Upregulated
Positive Regulation Of Cell-Substrate Adhesion (GO:0010811)	3/71	0.145039	0.466806	2.34507	4.52775	ALOX15;FN1;NEDD9	GO_BP	Upregulated
Second-Messenger-Mediated Signaling (GO:0019932)	3/72	0.149397	0.466806	2.31096	4.39348	SPHK1;BTK;NCALD	GO_BP	Upregulated
Regulation Of Vascular Associated Smooth Muscle Cell Proliferation (GO:1904705)	2/37	0.149933	0.466806	3.0343	5.75779	FGF9;IGFBP5	GO_BP	Upregulated
Negative Regulation Of Smooth Muscle Cell Proliferation (GO:0048662)	2/37	0.149933	0.466806	3.0343	5.75779	IGFBP5;IGFBP3	GO_BP	Upregulated
Regulation Of Signal Transduction (GO:0009966)	6/193	0.150376	0.466806	1.70906	3.23801	RGS5;IGFBP5;IGFBP3;ALOX15;ZIC1;RGS20	GO_BP	Upregulated
Regulation Of Cell Differentiation (GO:0045595)	6/193	0.150376	0.466806	1.70906	3.23801	TFAP2B;NLGN1;RELN;FGF8;SNAI2;RUNX2	GO_BP	Upregulated
Cellular Response To Organic Cyclic Compound (GO:0071407)	5/152	0.152921	0.466806	1.81053	3.39987	IGFBP5;NRIP1;CYP1A1;AKAP6;TFPI	GO_BP	Upregulated
Negative Regulation Of Defense Response (GO:0031348)	4/112	0.155017	0.466806	1.97003	3.67257	CDH5;IFI16;TEK;DTX4	GO_BP	Upregulated
Regulation Of Ceramide Biosynthetic Process (GO:2000303)	1/9	0.155112	0.466806	6.62872	12.3533	SPHK1	GO_BP	Upregulated
B Cell Homeostasis (GO:0001782)	1/9	0.155112	0.466806	6.62872	12.3533	NCKAP1L	GO_BP	Upregulated
G Protein-Coupled Serotonin Receptor Signaling Pathway (GO:0098664)	1/9	0.155112	0.466806	6.62872	12.3533	HTR2A	GO_BP	Upregulated
I-kappaB Phosphorylation (GO:0007252)	1/9	0.155112	0.466806	6.62872	12.3533	TLR4	GO_BP	Upregulated
Regulation Of High Voltage-Gated Calcium Channel Activity (GO:1901841)	1/9	0.155112	0.466806	6.62872	12.3533	PDE4B	GO_BP	Upregulated
T-helper 1 Type Immune Response (GO:0042088)	1/9	0.155112	0.466806	6.62872	12.3533	TLR4	GO_BP	Upregulated
Wnt Signaling Pathway Involved In Midbrain Dopaminergic Neuron Differentiation (GO:1904953)	1/9	0.155112	0.466806	6.62872	12.3533	WNT3	GO_BP	Upregulated
Cell Differentiation In Spinal Cord (GO:0021515)	1/9	0.155112	0.466806	6.62872	12.3533	SOX6	GO_BP	Upregulated
Cell Differentiation Involved In Metanephros Development (GO:0072202)	1/9	0.155112	0.466806	6.62872	12.3533	PAX8	GO_BP	Upregulated
Cellular Response To Oxidised Low-Density Lipoprotein Particle Stimulus (GO:0140052)	1/9	0.155112	0.466806	6.62872	12.3533	TLR4	GO_BP	Upregulated
Ectoderm Development (GO:0007398)	1/9	0.155112	0.466806	6.62872	12.3533	VAX2	GO_BP	Upregulated
Embryonic Eye Morphogenesis (GO:0048048)	1/9	0.155112	0.466806	6.62872	12.3533	EFEMP1	GO_BP	Upregulated
Excitatory Synapse Assembly (GO:1904861)	1/9	0.155112	0.466806	6.62872	12.3533	NLGN1	GO_BP	Upregulated
Forelimb Morphogenesis (GO:0035136)	1/9	0.155112	0.466806	6.62872	12.3533	TFAP2B	GO_BP	Upregulated
Toxin Transport (GO:1901998)	1/9	0.155112	0.466806	6.62872	12.3533	ANTXR2	GO_BP	Upregulated
Glycerolipid Metabolic Process (GO:0046486)	1/9	0.155112	0.466806	6.62872	12.3533	DGKG	GO_BP	Upregulated
Intestinal Cholesterol Absorption (GO:0030299)	1/9	0.155112	0.466806	6.62872	12.3533	AKR1C1	GO_BP	Upregulated
Iron Ion Transmembrane Transport (GO:0034755)	1/9	0.155112	0.466806	6.62872	12.3533	SLC40A1	GO_BP	Upregulated
Lipid Phosphorylation (GO:0046834)	1/9	0.155112	0.466806	6.62872	12.3533	DGKG	GO_BP	Upregulated
Lung Epithelium Development (GO:0060428)	1/9	0.155112	0.466806	6.62872	12.3533	FGF10	GO_BP	Upregulated
Mesenchymal To Epithelial Transition (GO:0060231)	1/9	0.155112	0.466806	6.62872	12.3533	PAX8	GO_BP	Upregulated
Motor Neuron Axon Guidance (GO:0008045)	1/9	0.155112	0.466806	6.62872	12.3533	SLIT2	GO_BP	Upregulated
Negative Regulation Of Cell Adhesion Mediated By Integrin (GO:0033629)	1/9	0.155112	0.466806	6.62872	12.3533	SNAI2	GO_BP	Upregulated
Negative Regulation Of Leukocyte Migration (GO:0002686)	1/9	0.155112	0.466806	6.62872	12.3533	SLIT2	GO_BP	Upregulated
Negative Regulation Of Transcription By Competitive Promoter Binding (GO:0010944)	1/9	0.155112	0.466806	6.62872	12.3533	DACH1	GO_BP	Upregulated
Negative Regulation Of Transforming Growth Factor Beta Production (GO:0071635)	1/9	0.155112	0.466806	6.62872	12.3533	FN1	GO_BP	Upregulated
Negative Regulation Of Vascular Endothelial Growth Factor Signaling Pathway (GO:1900747)	1/9	0.155112	0.466806	6.62872	12.3533	SPRY2	GO_BP	Upregulated
Neuron Projection Regeneration (GO:0031102)	1/9	0.155112	0.466806	6.62872	12.3533	PTN	GO_BP	Upregulated
Positive Regulation Of Phagocytosis, Engulfment (GO:0060100)	1/9	0.155112	0.466806	6.62872	12.3533	NCKAP1L	GO_BP	Upregulated
Positive Regulation Of Platelet Activation (GO:0010572)	1/9	0.155112	0.466806	6.62872	12.3533	TLR4	GO_BP	Upregulated
Positive Regulation Of Smooth Muscle Contraction (GO:0045987)	1/9	0.155112	0.466806	6.62872	12.3533	SPHK1	GO_BP	Upregulated
Positive Regulation Of Vascular Endothelial Growth Factor Receptor Signaling Pathway (GO:0030949)	1/9	0.155112	0.466806	6.62872	12.3533	VTN	GO_BP	Upregulated
Postsynapse Assembly (GO:0099068)	1/9	0.155112	0.466806	6.62872	12.3533	NLGN1	GO_BP	Upregulated
Presynaptic Membrane Organization (GO:0097090)	1/9	0.155112	0.466806	6.62872	12.3533	NLGN1	GO_BP	Upregulated
Purine Nucleobase Metabolic Process (GO:0006144)	1/9	0.155112	0.466806	6.62872	12.3533	DPYD	GO_BP	Upregulated
Regulation Of CD8-positive, Alpha-Beta T Cell Activation (GO:2001185)	1/9	0.155112	0.466806	6.62872	12.3533	DAPL1	GO_BP	Upregulated
Regulation Of Actin Filament Length (GO:0030832)	1/9	0.155112	0.466806	6.62872	12.3533	WAS	GO_BP	Upregulated
Regulation Of Actin Filament-Based Movement (GO:1903115)	1/9	0.155112	0.466806	6.62872	12.3533	PDE4B	GO_BP	Upregulated
Regulation Of Cardiac Muscle Cell Differentiation (GO:2000725)	1/9	0.155112	0.466806	6.62872	12.3533	SOX6	GO_BP	Upregulated
Response To cAMP (GO:0051591)	2/38	0.156424	0.467213	2.94986	5.47255	IGFBP5;AKAP6	GO_BP	Upregulated
Connective Tissue Development (GO:0061448)	2/38	0.156424	0.467213	2.94986	5.47255	COL2A1;SOX6	GO_BP	Upregulated
Negative Regulation Of Epithelial Cell Apoptotic Process (GO:1904036)	2/38	0.156424	0.467213	2.94986	5.47255	CDH5;TEK	GO_BP	Upregulated
Positive Regulation Of Bone Mineralization (GO:0030501)	2/38	0.156424	0.467213	2.94986	5.47255	PTN;BMPR1B	GO_BP	Upregulated
Gland Development (GO:0048732)	3/74	0.158238	0.471746	2.24564	4.14017	PAX8;ARID5B;FGF10	GO_BP	Upregulated
Regulation Of BMP Signaling Pathway (GO:0030510)	3/75	0.162718	0.481185	2.21433	4.02065	CDH5;TFAP2B;SOSTDC1	GO_BP	Upregulated
Regulation Of Protein Tyrosine Kinase Activity (GO:0061097)	2/39	0.162967	0.481185	2.86999	5.20677	RELN;NEDD9	GO_BP	Upregulated
Regulation Of Receptor-Mediated Endocytosis (GO:0048259)	2/39	0.162967	0.481185	2.86999	5.20677	VTN;SGIP1	GO_BP	Upregulated
Neuron Projection Extension (GO:1990138)	2/39	0.162967	0.481185	2.86999	5.20677	FLRT3;S100B	GO_BP	Upregulated
Positive Regulation Of Lymphocyte Differentiation (GO:0045621)	2/39	0.162967	0.481185	2.86999	5.20677	BTK;NCKAP1L	GO_BP	Upregulated
Notch Signaling Pathway (GO:0007219)	2/40	0.169558	0.481185	2.79432	4.9587	SNAI2;DTX4	GO_BP	Upregulated
Aortic Valve Development (GO:0003176)	2/40	0.169558	0.481185	2.79432	4.9587	SNAI2;SLIT2	GO_BP	Upregulated
Positive Regulation Of Cell Cycle G1/S Phase Transition (GO:1902808)	2/40	0.169558	0.481185	2.79432	4.9587	ADAMTS1;FGF10	GO_BP	Upregulated
Positive Regulation Of Myeloid Leukocyte Differentiation (GO:0002763)	2/40	0.169558	0.481185	2.79432	4.9587	CCR1;NEDD9	GO_BP	Upregulated
Notch Signaling Involved In Heart Development (GO:0061314)	1/10	0.170792	0.481185	5.89189	10.4128	SNAI2	GO_BP	Upregulated
Basement Membrane Organization (GO:0071711)	1/10	0.170792	0.481185	5.89189	10.4128	NID1	GO_BP	Upregulated
Regulation Of Phagocytosis, Engulfment (GO:0060099)	1/10	0.170792	0.481185	5.89189	10.4128	NCKAP1L	GO_BP	Upregulated
Cardiac Muscle Cell Membrane Repolarization (GO:0099622)	1/10	0.170792	0.481185	5.89189	10.4128	KCNJ5	GO_BP	Upregulated
Regulation Of Synapse Maturation (GO:0090128)	1/10	0.170792	0.481185	5.89189	10.4128	RELN	GO_BP	Upregulated
Columnar/Cuboidal Epithelial Cell Differentiation (GO:0002065)	1/10	0.170792	0.481185	5.89189	10.4128	FGF8	GO_BP	Upregulated
Diol Metabolic Process (GO:0034311)	1/10	0.170792	0.481185	5.89189	10.4128	SPHK1	GO_BP	Upregulated
Thyroid Hormone Generation (GO:0006590)	1/10	0.170792	0.481185	5.89189	10.4128	CTSK	GO_BP	Upregulated
Urogenital System Development (GO:0001655)	1/10	0.170792	0.481185	5.89189	10.4128	PAX8	GO_BP	Upregulated
Insulin-Like Growth Factor Receptor Signaling Pathway (GO:0048009)	1/10	0.170792	0.481185	5.89189	10.4128	GHR	GO_BP	Upregulated
Lens Fiber Cell Differentiation (GO:0070306)	1/10	0.170792	0.481185	5.89189	10.4128	MAF	GO_BP	Upregulated
Maintenance Of Synapse Structure (GO:0099558)	1/10	0.170792	0.481185	5.89189	10.4128	NLGN1	GO_BP	Upregulated
Monocyte Differentiation (GO:0030224)	1/10	0.170792	0.481185	5.89189	10.4128	IFI16	GO_BP	Upregulated
Negative Regulation Of Alpha-Beta T Cell Activation (GO:0046636)	1/10	0.170792	0.481185	5.89189	10.4128	DAPL1	GO_BP	Upregulated
Negative Regulation Of Steroid Biosynthetic Process (GO:0010894)	1/10	0.170792	0.481185	5.89189	10.4128	SNAI2	GO_BP	Upregulated
Neuron Projection Fasciculation (GO:0106030)	1/10	0.170792	0.481185	5.89189	10.4128	CNTN4	GO_BP	Upregulated
Positive Regulation Of B Cell Differentiation (GO:0045579)	1/10	0.170792	0.481185	5.89189	10.4128	NCKAP1L	GO_BP	Upregulated
Positive Regulation Of Dendrite Development (GO:1900006)	1/10	0.170792	0.481185	5.89189	10.4128	PTN	GO_BP	Upregulated
Positive Regulation Of Epidermal Growth Factor-Activated Receptor Activity (GO:0045741)	1/10	0.170792	0.481185	5.89189	10.4128	EGF	GO_BP	Upregulated
Positive Regulation Of Nitric-Oxide Synthase Biosynthetic Process (GO:0051770)	1/10	0.170792	0.481185	5.89189	10.4128	TLR4	GO_BP	Upregulated
Regulation Of B Cell Apoptotic Process (GO:0002902)	1/10	0.170792	0.481185	5.89189	10.4128	BTK	GO_BP	Upregulated
Regulation Of Axon Regeneration (GO:0048679)	1/10	0.170792	0.481185	5.89189	10.4128	PTN	GO_BP	Upregulated
Actomyosin Structure Organization (GO:0031032)	3/77	0.17179	0.483139	2.15427	3.79471	ITGB5;CSRP1;MYOM2	GO_BP	Upregulated
Positive Regulation Of Protein Serine/Threonine Kinase Activity (GO:0071902)	4/117	0.172838	0.485228	1.88238	3.30433	GHR;EGF;DIRAS2;TLR4	GO_BP	Upregulated
Regulation Of Chemokine Production (GO:0032642)	2/41	0.176193	0.490269	2.72253	4.7268	SNAI2;TLR4	GO_BP	Upregulated
Axoneme Assembly (GO:0035082)	2/41	0.176193	0.490269	2.72253	4.7268	RSPH4A;RSPH1	GO_BP	Upregulated
Synaptic Vesicle Exocytosis (GO:0016079)	2/41	0.176193	0.490269	2.72253	4.7268	SYT10;CPLX4	GO_BP	Upregulated
Positive Regulation Of Actin Filament Polymerization (GO:0030838)	2/41	0.176193	0.490269	2.72253	4.7268	CDC42EP1;NCKAP1L	GO_BP	Upregulated
Positive Regulation Of Ossification (GO:0045778)	2/41	0.176193	0.490269	2.72253	4.7268	PTN;BMPR1B	GO_BP	Upregulated
Regulation Of Small GTPase Mediated Signal Transduction (GO:0051056)	4/118	0.176484	0.490269	1.86577	3.23622	PLEKHG1;RELN;SLIT2;ARHGAP6	GO_BP	Upregulated
Positive Regulation Of Intracellular Signal Transduction (GO:1902533)	13/525	0.179707	0.490617	1.35585	2.32721	NLGN1;EGF;SPHK1;FN1;S100B;RELN;DOK6;TIFA;SPRY2;TEK;ALPK1;TLR4;FGF10	GO_BP	Upregulated
Positive Regulation Of Cytoskeleton Organization (GO:0051495)	3/79	0.181001	0.490617	2.09736	3.58492	CDC42EP1;NCKAP1L;TEK	GO_BP	Upregulated
Positive Regulation Of Endocytosis (GO:0045807)	3/79	0.181001	0.490617	2.09736	3.58492	VTN;NLGN1;SGIP1	GO_BP	Upregulated
Regulation Of Neurotransmitter Receptor Activity (GO:0099601)	2/42	0.182868	0.490617	2.65434	4.50969	NLGN1;RELN	GO_BP	Upregulated
Cardiac Ventricle Morphogenesis (GO:0003208)	2/42	0.182868	0.490617	2.65434	4.50969	NPY2R;CPE	GO_BP	Upregulated
Potassium Ion Import Across Plasma Membrane (GO:1990573)	2/42	0.182868	0.490617	2.65434	4.50969	KCNJ5;KCNJ13	GO_BP	Upregulated
Regulation Of Epithelial Cell Apoptotic Process (GO:1904035)	1/11	0.186181	0.490617	5.30243	8.91357	TEK	GO_BP	Upregulated
Regulation Of Pseudopodium Assembly (GO:0031272)	1/11	0.186181	0.490617	5.30243	8.91357	CDC42EP1	GO_BP	Upregulated
Cellular Response To UV-B (GO:0071493)	1/11	0.186181	0.490617	5.30243	8.91357	MAPK11	GO_BP	Upregulated
Cellular Response To Growth Hormone Stimulus (GO:0071378)	1/11	0.186181	0.490617	5.30243	8.91357	GHR	GO_BP	Upregulated
Retinoic Acid Receptor Signaling Pathway (GO:0048384)	1/11	0.186181	0.490617	5.30243	8.91357	RARB	GO_BP	Upregulated
Epithelial Cell-Cell Adhesion (GO:0090136)	1/11	0.186181	0.490617	5.30243	8.91357	ITGB5	GO_BP	Upregulated
Erythrocyte Development (GO:0048821)	1/11	0.186181	0.490617	5.30243	8.91357	NCKAP1L	GO_BP	Upregulated
Sulfate Transport (GO:0008272)	1/11	0.186181	0.490617	5.30243	8.91357	SLC26A8	GO_BP	Upregulated
Ganglion Development (GO:0061548)	1/11	0.186181	0.490617	5.30243	8.91357	UNC5C	GO_BP	Upregulated
Vitamin D Metabolic Process (GO:0042359)	1/11	0.186181	0.490617	5.30243	8.91357	CYP1A1	GO_BP	Upregulated
Intestinal Lipid Absorption (GO:0098856)	1/11	0.186181	0.490617	5.30243	8.91357	AKR1C1	GO_BP	Upregulated
Negative Regulation Of Cellular Response To Vascular Endothelial Growth Factor Stimulus (GO:1902548)	1/11	0.186181	0.490617	5.30243	8.91357	SPRY2	GO_BP	Upregulated
Negative Regulation Of Fibrinolysis (GO:0051918)	1/11	0.186181	0.490617	5.30243	8.91357	VTN	GO_BP	Upregulated
Negative Regulation Of Leukocyte Chemotaxis (GO:0002689)	1/11	0.186181	0.490617	5.30243	8.91357	SLIT2	GO_BP	Upregulated
Negative Regulation Of Microtubule Polymerization (GO:0031115)	1/11	0.186181	0.490617	5.30243	8.91357	CDH5	GO_BP	Upregulated
Negative Regulation Of Vascular Permeability (GO:0043116)	1/11	0.186181	0.490617	5.30243	8.91357	SLIT2	GO_BP	Upregulated
Positive Regulation Of Branching Involved In Ureteric Bud Morphogenesis (GO:0090190)	1/11	0.186181	0.490617	5.30243	8.91357	PAX8	GO_BP	Upregulated
Positive Regulation Of Circadian Rhythm (GO:0042753)	1/11	0.186181	0.490617	5.30243	8.91357	NLGN1	GO_BP	Upregulated
Positive Regulation Of Muscle Contraction (GO:0045933)	1/11	0.186181	0.490617	5.30243	8.91357	SPHK1	GO_BP	Upregulated
Positive Regulation Of Platelet Aggregation (GO:1901731)	1/11	0.186181	0.490617	5.30243	8.91357	MMRN1	GO_BP	Upregulated
Positive Regulation Of Pseudopodium Assembly (GO:0031274)	1/11	0.186181	0.490617	5.30243	8.91357	CDC42EP1	GO_BP	Upregulated
Presynapse Organization (GO:0099172)	1/11	0.186181	0.490617	5.30243	8.91357	NLGN1	GO_BP	Upregulated
Pyrimidine Nucleobase Metabolic Process (GO:0006206)	1/11	0.186181	0.490617	5.30243	8.91357	DPYD	GO_BP	Upregulated
Regulation Of CD4-positive, Alpha-Beta T Cell Differentiation (GO:0043370)	1/11	0.186181	0.490617	5.30243	8.91357	NCKAP1L	GO_BP	Upregulated
Regulation Of T Cell Mediated Immunity (GO:0002709)	1/11	0.186181	0.490617	5.30243	8.91357	WAS	GO_BP	Upregulated
Regulation Of Endothelial Cell Apoptotic Process (GO:2000351)	2/43	0.18958	0.495464	2.58946	4.30614	CDH5;TEK	GO_BP	Upregulated
Regulation Of Filopodium Assembly (GO:0051489)	2/43	0.18958	0.495464	2.58946	4.30614	GPM6A;NLGN1	GO_BP	Upregulated
Response To Amyloid-Beta (GO:1904645)	2/43	0.18958	0.495464	2.58946	4.30614	MMP13;TLR4	GO_BP	Upregulated
Positive Regulation Of Biomineral Tissue Development (GO:0070169)	2/43	0.18958	0.495464	2.58946	4.30614	PTN;BMPR1B	GO_BP	Upregulated
Positive Regulation Of miRNA Transcription (GO:1902895)	2/43	0.18958	0.495464	2.58946	4.30614	FOXA1;ATOH8	GO_BP	Upregulated
Potassium Ion Transport (GO:0006813)	4/122	0.191326	0.499206	1.80215	2.98036	KCNJ5;KCNC1;KCNJ13;KCNK2	GO_BP	Upregulated
Modulation Of Chemical Synaptic Transmission (GO:0050804)	4/123	0.195096	0.499755	1.78692	2.92029	GRIA1;NLGN1;RELN;CPLX4	GO_BP	Upregulated
Bone Development (GO:0060348)	2/44	0.196324	0.499755	2.52768	4.11504	FGF8;MMP13	GO_BP	Upregulated
Extracellular Matrix Disassembly (GO:0022617)	2/44	0.196324	0.499755	2.52768	4.11504	MMP13;CTSK	GO_BP	Upregulated
Neural Crest Cell Development (GO:0014032)	2/44	0.196324	0.499755	2.52768	4.11504	SEMA3C;SNAI2	GO_BP	Upregulated
Positive Regulation Of Osteoblast Differentiation (GO:0045669)	2/44	0.196324	0.499755	2.52768	4.11504	BMPR1B;RUNX2	GO_BP	Upregulated
Regulation Of Epithelial To Mesenchymal Transition (GO:0010717)	3/83	0.199804	0.499755	1.99209	3.20809	FOXA1;SPRY2;IL17RD	GO_BP	Upregulated
Phospholipase C-activating G Protein-Coupled Receptor Signaling Pathway (GO:0007200)	3/83	0.199804	0.499755	1.99209	3.20809	LPAR6;HTR2A;F2RL2	GO_BP	Upregulated
Regulation Of NIK/NF-kappaB Signaling (GO:1901222)	3/83	0.199804	0.499755	1.99209	3.20809	SPHK1;NLRP2;TLR4	GO_BP	Upregulated
Regulation Of Chemokine (C-X-C Motif) Ligand 2 Production (GO:2000341)	1/12	0.201286	0.499755	4.82015	7.72683	TLR4	GO_BP	Upregulated
MyD88-dependent Toll-Like Receptor Signaling Pathway (GO:0002755)	1/12	0.201286	0.499755	4.82015	7.72683	TLR4	GO_BP	Upregulated
Regulation Of Lymphocyte Migration (GO:2000401)	1/12	0.201286	0.499755	4.82015	7.72683	JAM2	GO_BP	Upregulated
Alanine Transport (GO:0032328)	1/12	0.201286	0.499755	4.82015	7.72683	SLC1A4	GO_BP	Upregulated
Atrial Cardiac Muscle Cell Action Potential (GO:0086014)	1/12	0.201286	0.499755	4.82015	7.72683	KCNJ5	GO_BP	Upregulated
Axonal Fasciculation (GO:0007413)	1/12	0.201286	0.499755	4.82015	7.72683	CNTN4	GO_BP	Upregulated
Cell Projection Assembly (GO:0030031)	1/12	0.201286	0.499755	4.82015	7.72683	NCKAP1L	GO_BP	Upregulated
Response To Interleukin-6 (GO:0070741)	1/12	0.201286	0.499755	4.82015	7.72683	PTPRT	GO_BP	Upregulated
Semaphorin-Plexin Signaling Pathway Involved In Neuron Projection Guidance (GO:1902285)	1/12	0.201286	0.499755	4.82015	7.72683	PLXNA2	GO_BP	Upregulated
Endochondral Bone Morphogenesis (GO:0060350)	1/12	0.201286	0.499755	4.82015	7.72683	BMPR1B	GO_BP	Upregulated
Spinal Cord Development (GO:0021510)	1/12	0.201286	0.499755	4.82015	7.72683	RELN	GO_BP	Upregulated
Multicellular Organismal-Level Iron Ion Homeostasis (GO:0060586)	1/12	0.201286	0.499755	4.82015	7.72683	SLC40A1	GO_BP	Upregulated
Negative Regulation Of Locomotion (GO:0040013)	1/12	0.201286	0.499755	4.82015	7.72683	WAS	GO_BP	Upregulated
Negative Regulation Of Mononuclear Cell Migration (GO:0071676)	1/12	0.201286	0.499755	4.82015	7.72683	SLIT2	GO_BP	Upregulated
Polysaccharide Biosynthetic Process (GO:0000271)	1/12	0.201286	0.499755	4.82015	7.72683	NDST4	GO_BP	Upregulated
Positive Regulation By Symbiont Of Entry Into Host (GO:0075294)	1/12	0.201286	0.499755	4.82015	7.72683	TMPRSS4	GO_BP	Upregulated
Positive Regulation Of CD4-positive, Alpha-Beta T Cell Activation (GO:2000516)	1/12	0.201286	0.499755	4.82015	7.72683	NCKAP1L	GO_BP	Upregulated
Positive Regulation Of Integrin-Mediated Signaling Pathway (GO:2001046)	1/12	0.201286	0.499755	4.82015	7.72683	NID1	GO_BP	Upregulated
Positive Regulation Of Reactive Oxygen Species Biosynthetic Process (GO:1903428)	1/12	0.201286	0.499755	4.82015	7.72683	TLR4	GO_BP	Upregulated
Positive Regulation Of Ruffle Assembly (GO:1900029)	1/12	0.201286	0.499755	4.82015	7.72683	NLGN1	GO_BP	Upregulated
Positive Regulation Of Viral Entry Into Host Cell (GO:0046598)	1/12	0.201286	0.499755	4.82015	7.72683	TMPRSS4	GO_BP	Upregulated
Regulation Of Actin Filament Organization (GO:0110053)	1/12	0.201286	0.499755	4.82015	7.72683	WAS	GO_BP	Upregulated
Regulation Of Actomyosin Structure Organization (GO:0110020)	1/12	0.201286	0.499755	4.82015	7.72683	WAS	GO_BP	Upregulated
I-kappaB kinase/NF-kappaB Signaling (GO:0007249)	2/45	0.203098	0.5019	2.46877	3.93539	TIFA;TLR4	GO_BP	Upregulated
Regulation Of Protein Modification Process (GO:0031399)	2/45	0.203098	0.5019	2.46877	3.93539	CDH5;FN1	GO_BP	Upregulated
Negative Regulation Of Response To Biotic Stimulus (GO:0002832)	2/45	0.203098	0.5019	2.46877	3.93539	IFI16;DTX4	GO_BP	Upregulated
Regulation Of Gene Expression (GO:0010468)	25/1127	0.203785	0.502817	1.21475	1.93229	ZNF572;TMPRSS4;CDH5;FGF7;EFEMP1;FGF8;FGF9;IFI16;ATOH8;ZNF502;SOX6;WNT3;CCR1;EGF;FN1;ACTA2;MAPK11;ZNF736;SNAI2;SPRY2;BMPR1B;ZNF257;TLR4;VGLL1;FGF10	GO_BP	Upregulated
Regulation Of Interleukin-1 Beta Production (GO:0032651)	3/84	0.204576	0.503987	1.96739	3.12189	IFI16;NLRP2;TLR4	GO_BP	Upregulated
Regulation Of Osteoblast Differentiation (GO:0045667)	3/85	0.209374	0.506421	1.9433	3.0386	SNAI2;BMPR1B;RUNX2	GO_BP	Upregulated
Calcium-Mediated Signaling (GO:0019722)	3/85	0.209374	0.506421	1.9433	3.0386	SPHK1;BTK;NCALD	GO_BP	Upregulated
Epidermis Development (GO:0008544)	3/85	0.209374	0.506421	1.9433	3.0386	FGF7;WAS;EMP1	GO_BP	Upregulated
Positive Regulation Of Canonical Wnt Signaling Pathway (GO:0090263)	3/85	0.209374	0.506421	1.9433	3.0386	EGF;LGR5;FGF10	GO_BP	Upregulated
Positive Regulation Of Endothelial Cell Migration (GO:0010595)	3/85	0.209374	0.506421	1.9433	3.0386	EGF;ATOH8;TEK	GO_BP	Upregulated
B Cell Receptor Signaling Pathway (GO:0050853)	2/46	0.209897	0.506421	2.41254	3.76631	BTK;NCKAP1L	GO_BP	Upregulated
Regulation Of Fibroblast Proliferation (GO:0048145)	2/46	0.209897	0.506421	2.41254	3.76631	SPHK1;FN1	GO_BP	Upregulated
Regulation Of Nervous System Development (GO:0051960)	2/46	0.209897	0.506421	2.41254	3.76631	PTN;WNT3	GO_BP	Upregulated
Cellular Component Disassembly (GO:0022411)	2/46	0.209897	0.506421	2.41254	3.76631	MMP13;CTSK	GO_BP	Upregulated
Myofibril Assembly (GO:0030239)	2/46	0.209897	0.506421	2.41254	3.76631	CSRP1;MYOM2	GO_BP	Upregulated
Negative Regulation Of Cold-Induced Thermogenesis (GO:0120163)	2/46	0.209897	0.506421	2.41254	3.76631	ALDH1A1;TLR4	GO_BP	Upregulated
Metal Ion Transport (GO:0030001)	5/171	0.212396	0.506421	1.60173	2.48158	CCR1;KCNJ5;KCNC1;KCNJ13;SCN1A	GO_BP	Upregulated
Cellular Response To Cytokine Stimulus (GO:0071345)	8/308	0.214682	0.506421	1.41994	2.18472	CCR1;PTPRT;GHR;MAPK11;IFI16;ALOX15;AKAP6;TLR4	GO_BP	Upregulated
ERBB2 Signaling Pathway (GO:0038128)	1/13	0.216111	0.506421	4.41824	6.76858	EGF	GO_BP	Upregulated
Regulation Of Lamellipodium Organization (GO:1902743)	1/13	0.216111	0.506421	4.41824	6.76858	WAS	GO_BP	Upregulated
Regulation Of Leukocyte Migration (GO:0002685)	1/13	0.216111	0.506421	4.41824	6.76858	NCKAP1L	GO_BP	Upregulated
Regulation Of Nitric-Oxide Synthase Biosynthetic Process (GO:0051769)	1/13	0.216111	0.506421	4.41824	6.76858	TLR4	GO_BP	Upregulated
Cardiac Left Ventricle Morphogenesis (GO:0003214)	1/13	0.216111	0.506421	4.41824	6.76858	NPY2R	GO_BP	Upregulated
Embryonic Hemopoiesis (GO:0035162)	1/13	0.216111	0.506421	4.41824	6.76858	KITLG	GO_BP	Upregulated
Synaptic Vesicle Localization (GO:0097479)	1/13	0.216111	0.506421	4.41824	6.76858	NLGN1	GO_BP	Upregulated
Thymus Development (GO:0048538)	1/13	0.216111	0.506421	4.41824	6.76858	FGF10	GO_BP	Upregulated
Lipid Oxidation (GO:0034440)	1/13	0.216111	0.506421	4.41824	6.76858	ALOX15	GO_BP	Upregulated
Microvillus Organization (GO:0032528)	1/13	0.216111	0.506421	4.41824	6.76858	TNIK	GO_BP	Upregulated
Negative Regulation Of DNA Damage Response, Signal Transduction By P53 Class Mediator (GO:0043518)	1/13	0.216111	0.506421	4.41824	6.76858	SNAI2	GO_BP	Upregulated
Negative Regulation Of Bone Mineralization (GO:0030502)	1/13	0.216111	0.506421	4.41824	6.76858	CCR1	GO_BP	Upregulated
Negative Regulation Of Fibroblast Growth Factor Receptor Signaling Pathway (GO:0040037)	1/13	0.216111	0.506421	4.41824	6.76858	SPRY2	GO_BP	Upregulated
Negative Regulation Of Myoblast Differentiation (GO:0045662)	1/13	0.216111	0.506421	4.41824	6.76858	SOSTDC1	GO_BP	Upregulated
Negative Regulation Of Secretion (GO:0051048)	1/13	0.216111	0.506421	4.41824	6.76858	EGF	GO_BP	Upregulated
Neuromuscular Process Controlling Balance (GO:0050885)	1/13	0.216111	0.506421	4.41824	6.76858	PCDH15	GO_BP	Upregulated
Positive Regulation Of Alpha-Beta T Cell Differentiation (GO:0046638)	1/13	0.216111	0.506421	4.41824	6.76858	NCKAP1L	GO_BP	Upregulated
Protein Localization To Synapse (GO:0035418)	1/13	0.216111	0.506421	4.41824	6.76858	NLGN1	GO_BP	Upregulated
Bicellular Tight Junction Assembly (GO:0070830)	2/47	0.216719	0.506421	2.35881	3.60698	CDH5;CLDN2	GO_BP	Upregulated
Regulation Of Wound Healing (GO:0061041)	2/47	0.216719	0.506421	2.35881	3.60698	VTN;MMRN1	GO_BP	Upregulated
Positive Regulation Of Lymphocyte Activation (GO:0051251)	2/47	0.216719	0.506421	2.35881	3.60698	NCKAP1L;FGF10	GO_BP	Upregulated
Positive Regulation Of Smooth Muscle Cell Proliferation (GO:0048661)	2/47	0.216719	0.506421	2.35881	3.60698	FGF9;IGFBP5	GO_BP	Upregulated
Positive Regulation Of Reactive Oxygen Species Metabolic Process (GO:2000379)	2/48	0.22356	0.514777	2.30741	3.45667	AKR1C1;TLR4	GO_BP	Upregulated
Regulation Of DNA Binding (GO:0051101)	2/48	0.22356	0.514777	2.30741	3.45667	IFI16;EGF	GO_BP	Upregulated
Positive Regulation Of Cell Adhesion (GO:0045785)	3/88	0.223913	0.514777	1.87442	2.80507	ALOX15;NCKAP1L;NID1	GO_BP	Upregulated
Positive Regulation Of Plasma Membrane Bounded Cell Projection Assembly (GO:0120034)	3/88	0.223913	0.514777	1.87442	2.80507	GPM6A;NLGN1;CDC42EP1	GO_BP	Upregulated
Negative Regulation Of Nucleic Acid-Templated Transcription (GO:1903507)	11/456	0.22852	0.514777	1.31725	1.94444	RIPPLY1;TFAP2B;DACH1;MECOM;IFI16;FOXG1;ATOH8;ARID5B;ZHX1;RUNX2;FOXP2	GO_BP	Upregulated
Cellular Response To Chemical Stress (GO:0062197)	3/89	0.228803	0.514777	1.85253	2.73229	CHCHD2;ETV5;SERPINB6	GO_BP	Upregulated
Circulatory System Development (GO:0072359)	4/132	0.229987	0.514777	1.66051	2.4405	CDH5;FLRT3;FN1;TEK	GO_BP	Upregulated
Plasma Membrane Bounded Cell Projection Organization (GO:0120036)	4/132	0.229987	0.514777	1.66051	2.4405	GPM6A;NLGN1;FLRT3;CNTN4	GO_BP	Upregulated
Positive Regulation Of miRNA Metabolic Process (GO:2000630)	2/49	0.230418	0.514777	2.2582	3.31472	FOXA1;ATOH8	GO_BP	Upregulated
Positive Regulation Of Pathway-Restricted SMAD Protein Phosphorylation (GO:0010862)	2/49	0.230418	0.514777	2.2582	3.31472	BMP3;LEFTY2	GO_BP	Upregulated
L-glutamate Transmembrane Transport (GO:0015813)	1/14	0.230662	0.514777	4.07817	5.98187	SLC1A4	GO_BP	Upregulated
Regulation Of Feeding Behavior (GO:0060259)	1/14	0.230662	0.514777	4.07817	5.98187	SGIP1	GO_BP	Upregulated
Regulation Of Hemopoiesis (GO:1903706)	1/14	0.230662	0.514777	4.07817	5.98187	PTN	GO_BP	Upregulated
Regulation Of Microglial Cell Activation (GO:1903978)	1/14	0.230662	0.514777	4.07817	5.98187	SPHK1	GO_BP	Upregulated
Aorta Development (GO:0035904)	1/14	0.230662	0.514777	4.07817	5.98187	TFAP2B	GO_BP	Upregulated
Blood Coagulation, Fibrin Clot Formation (GO:0072378)	1/14	0.230662	0.514777	4.07817	5.98187	F13A1	GO_BP	Upregulated
Contractile Actin Filament Bundle Assembly (GO:0030038)	1/14	0.230662	0.514777	4.07817	5.98187	ITGB5	GO_BP	Upregulated
Stress Fiber Assembly (GO:0043149)	1/14	0.230662	0.514777	4.07817	5.98187	ITGB5	GO_BP	Upregulated
Synaptic Transmission, GABAergic (GO:0051932)	1/14	0.230662	0.514777	4.07817	5.98187	GABRG3	GO_BP	Upregulated
Synaptonemal Complex Assembly (GO:0007130)	1/14	0.230662	0.514777	4.07817	5.98187	TEX11	GO_BP	Upregulated
Synaptonemal Complex Organization (GO:0070193)	1/14	0.230662	0.514777	4.07817	5.98187	TEX11	GO_BP	Upregulated
Inner Dynein Arm Assembly (GO:0036159)	1/14	0.230662	0.514777	4.07817	5.98187	DNAH7	GO_BP	Upregulated
Mammary Gland Epithelium Development (GO:0061180)	1/14	0.230662	0.514777	4.07817	5.98187	WNT3	GO_BP	Upregulated
Membrane Repolarization During Cardiac Muscle Cell Action Potential (GO:0086013)	1/14	0.230662	0.514777	4.07817	5.98187	KCNJ5	GO_BP	Upregulated
Microvillus Assembly (GO:0030033)	1/14	0.230662	0.514777	4.07817	5.98187	TNIK	GO_BP	Upregulated
Negative Regulation Of Peptidyl-Threonine Phosphorylation (GO:0010801)	1/14	0.230662	0.514777	4.07817	5.98187	SPRY2	GO_BP	Upregulated
Negative Regulation Of Receptor Signaling Pathway Via STAT (GO:1904893)	1/14	0.230662	0.514777	4.07817	5.98187	PTPRT	GO_BP	Upregulated
Positive Regulation Of Long-Term Synaptic Potentiation (GO:1900273)	1/14	0.230662	0.514777	4.07817	5.98187	RELN	GO_BP	Upregulated
Positive Regulation Of Transcription From RNA Polymerase II Promoter Involved In Cellular Response To Chemical Stimulus (GO:1901522)	1/14	0.230662	0.514777	4.07817	5.98187	RUNX2	GO_BP	Upregulated
Primary Alcohol Metabolic Process (GO:0034308)	1/14	0.230662	0.514777	4.07817	5.98187	TKTL1	GO_BP	Upregulated
Protein Activation Cascade (GO:0072376)	1/14	0.230662	0.514777	4.07817	5.98187	F13A1	GO_BP	Upregulated
Regulation Of Branching Involved In Ureteric Bud Morphogenesis (GO:0090189)	1/14	0.230662	0.514777	4.07817	5.98187	PAX8	GO_BP	Upregulated
Regulation Of Phosphatidylinositol 3-Kinase Signaling (GO:0014066)	3/90	0.233713	0.520856	1.83115	2.66187	EGF;FN1;TEK	GO_BP	Upregulated
G Protein-Coupled Receptor Signaling Pathway, Coupled To Cyclic Nucleotide Second Messenger (GO:0007187)	2/50	0.237289	0.523684	2.21104	3.18053	CCR1;HTR2A	GO_BP	Upregulated
Regulation Of Epithelial Cell Migration (GO:0010632)	2/50	0.237289	0.523684	2.21104	3.18053	PTN;FGF10	GO_BP	Upregulated
Regulation Of Interleukin-12 Production (GO:0032655)	2/50	0.237289	0.523684	2.21104	3.18053	MAPK11;TLR4	GO_BP	Upregulated
Intracellular Iron Ion Homeostasis (GO:0006879)	2/50	0.237289	0.523684	2.21104	3.18053	SLC40A1;CP	GO_BP	Upregulated
Negative Regulation Of Cell Projection Organization (GO:0031345)	2/50	0.237289	0.523684	2.21104	3.18053	DCC;SPRY2	GO_BP	Upregulated
Positive Regulation Of Developmental Growth (GO:0048639)	2/50	0.237289	0.523684	2.21104	3.18053	GHR;SYT17	GO_BP	Upregulated
Pyruvate Metabolic Process (GO:0006090)	2/50	0.237289	0.523684	2.21104	3.18053	ME3;ENO4	GO_BP	Upregulated
Regulation Of Epithelial Cell Proliferation (GO:0050678)	3/91	0.238642	0.524547	1.81025	2.5937	FGF7;FGF9;FGF10	GO_BP	Upregulated
Cellular Response To Metal Ion (GO:0071248)	4/135	0.24195	0.524547	1.62223	2.30198	NLGN1;SYT10;ALOX15;SYT17	GO_BP	Upregulated
Positive Regulation Of Neuron Projection Development (GO:0010976)	3/92	0.243589	0.524547	1.78981	2.52771	NLGN1;RELN;PTN	GO_BP	Upregulated
Sensory Perception (GO:0007600)	2/51	0.244171	0.524547	2.16581	3.05355	PCDH15;USH2A	GO_BP	Upregulated
L-glutamate Import (GO:0051938)	1/15	0.244943	0.524547	3.78668	5.32684	SLC1A4	GO_BP	Upregulated
T Cell Homeostasis (GO:0043029)	1/15	0.244943	0.524547	3.78668	5.32684	NCKAP1L	GO_BP	Upregulated
Regulation Of Intrinsic Apoptotic Signaling Pathway In Response To DNA Damage (GO:1902229)	1/15	0.244943	0.524547	3.78668	5.32684	SNAI2	GO_BP	Upregulated
Regulation Of Multicellular Organism Growth (GO:0040014)	1/15	0.244943	0.524547	3.78668	5.32684	GHR	GO_BP	Upregulated
Dendritic Cell Chemotaxis (GO:0002407)	1/15	0.244943	0.524547	3.78668	5.32684	CCR1	GO_BP	Upregulated
Sphingolipid Catabolic Process (GO:0030149)	1/15	0.244943	0.524547	3.78668	5.32684	SPHK1	GO_BP	Upregulated
Stem Cell Development (GO:0048864)	1/15	0.244943	0.524547	3.78668	5.32684	SNAI2	GO_BP	Upregulated
Sympathetic Nervous System Development (GO:0048485)	1/15	0.244943	0.524547	3.78668	5.32684	TFAP2B	GO_BP	Upregulated
Negative Regulation Of Cell-Substrate Junction Organization (GO:0150118)	1/15	0.244943	0.524547	3.78668	5.32684	ARHGAP6	GO_BP	Upregulated
Negative Regulation Of Epithelial Cell Differentiation (GO:0030857)	1/15	0.244943	0.524547	3.78668	5.32684	SPRY2	GO_BP	Upregulated
Negative Regulation Of Focal Adhesion Assembly (GO:0051895)	1/15	0.244943	0.524547	3.78668	5.32684	ARHGAP6	GO_BP	Upregulated
Oogenesis (GO:0048477)	1/15	0.244943	0.524547	3.78668	5.32684	PTN	GO_BP	Upregulated
Positive Regulation Of Cell Activation (GO:0050867)	1/15	0.244943	0.524547	3.78668	5.32684	TLR4	GO_BP	Upregulated
Positive Regulation Of Potassium Ion Transport (GO:0043268)	1/15	0.244943	0.524547	3.78668	5.32684	AKAP6	GO_BP	Upregulated
Positive Regulation Of Secretion (GO:0051047)	1/15	0.244943	0.524547	3.78668	5.32684	TRH	GO_BP	Upregulated
Presynapse Assembly (GO:0099054)	1/15	0.244943	0.524547	3.78668	5.32684	NLGN1	GO_BP	Upregulated
Protein Localization To Cell-Cell Junction (GO:0150105)	1/15	0.244943	0.524547	3.78668	5.32684	CDH5	GO_BP	Upregulated
Regulation Of Bicellular Tight Junction Assembly (GO:2000810)	1/15	0.244943	0.524547	3.78668	5.32684	SNAI2	GO_BP	Upregulated
Regulation Of Endothelial Cell Proliferation (GO:0001936)	3/93	0.248552	0.526318	1.76984	2.4638	EGF;ATOH8;TEK	GO_BP	Upregulated
Positive Regulation Of Protein Kinase B Signaling (GO:0051897)	3/93	0.248552	0.526318	1.76984	2.4638	EGF;SPRY2;TEK	GO_BP	Upregulated
Potassium Ion Transmembrane Transport (GO:0071805)	4/137	0.250003	0.526318	1.59767	2.21482	KCNJ5;KCNC1;KCNJ13;KCNK2	GO_BP	Upregulated
Rho Protein Signal Transduction (GO:0007266)	2/52	0.25106	0.526318	2.12238	2.93327	WAS;ARHGAP6	GO_BP	Upregulated
Arachidonic Acid Metabolic Process (GO:0019369)	2/52	0.25106	0.526318	2.12238	2.93327	ALOX15;CYP1A1	GO_BP	Upregulated
Regulation Of Peptide Hormone Secretion (GO:0090276)	2/52	0.25106	0.526318	2.12238	2.93327	TFAP2B;PAX8	GO_BP	Upregulated
Sprouting Angiogenesis (GO:0002040)	2/52	0.25106	0.526318	2.12238	2.93327	SLIT2;TEK	GO_BP	Upregulated
Negative Regulation Of Innate Immune Response (GO:0045824)	2/52	0.25106	0.526318	2.12238	2.93327	IFI16;DTX4	GO_BP	Upregulated
Negative Regulation Of Response To Stimulus (GO:0048585)	2/52	0.25106	0.526318	2.12238	2.93327	IGFBP3;SLIT2	GO_BP	Upregulated
Positive Regulation Of B Cell Activation (GO:0050871)	2/52	0.25106	0.526318	2.12238	2.93327	BTK;NCKAP1L	GO_BP	Upregulated
Regulation Of Cell Development (GO:0060284)	2/52	0.25106	0.526318	2.12238	2.93327	PTN;WNT3	GO_BP	Upregulated
Sphingolipid Metabolic Process (GO:0006665)	3/94	0.25353	0.526318	1.7503	2.40189	SPTLC3;SPHK1;B4GALNT1	GO_BP	Upregulated
Muscle Contraction (GO:0006936)	3/94	0.25353	0.526318	1.7503	2.40189	P2RX6;DTNA;MYOM2	GO_BP	Upregulated
Actin Polymerization Or Depolymerization (GO:0008154)	2/53	0.257955	0.526318	2.08066	2.81924	WAS;ARHGAP6	GO_BP	Upregulated
Carboxylic Acid Transport (GO:0046942)	2/53	0.257955	0.526318	2.08066	2.81924	SLC1A4;SLC16A4	GO_BP	Upregulated
Regulation Of Receptor Signaling Pathway Via JAK-STAT (GO:0046425)	2/53	0.257955	0.526318	2.08066	2.81924	GHR;EGF	GO_BP	Upregulated
Spermatid Development (GO:0007286)	2/53	0.257955	0.526318	2.08066	2.81924	RSPH1;JAM2	GO_BP	Upregulated
Tight Junction Assembly (GO:0120192)	2/53	0.257955	0.526318	2.08066	2.81924	CDH5;CLDN2	GO_BP	Upregulated
Negative Regulation Of Metabolic Process (GO:0009892)	2/53	0.257955	0.526318	2.08066	2.81924	ALDH1A1;TLR4	GO_BP	Upregulated
Positive Regulation Of NIK/NF-kappaB Signaling (GO:1901224)	2/53	0.257955	0.526318	2.08066	2.81924	SPHK1;TLR4	GO_BP	Upregulated
Positive Regulation Of Transmembrane Receptor Protein Serine/Threonine Kinase Signaling Pathway (GO:0090100)	3/95	0.258522	0.526318	1.73119	2.3419	CDH5;BMP3;LEFTY2	GO_BP	Upregulated
Regulation Of Establishment Of Endothelial Barrier (GO:1903140)	1/16	0.25896	0.526318	3.53405	4.7748	CDH5	GO_BP	Upregulated
Regulation Of Fibrinolysis (GO:0051917)	1/16	0.25896	0.526318	3.53405	4.7748	VTN	GO_BP	Upregulated
Regulation Of Interleukin-1 Production (GO:0032652)	1/16	0.25896	0.526318	3.53405	4.7748	TLR4	GO_BP	Upregulated
Activation Of Cysteine-Type Endopeptidase Activity (GO:0097202)	1/16	0.25896	0.526318	3.53405	4.7748	IFI16	GO_BP	Upregulated
Regulation Of Protein Kinase A Signaling (GO:0010738)	1/16	0.25896	0.526318	3.53405	4.7748	AKAP6	GO_BP	Upregulated
Cell Surface Receptor Signaling Pathway Involved In Heart Development (GO:0061311)	1/16	0.25896	0.526318	3.53405	4.7748	SNAI2	GO_BP	Upregulated
Cell Surface Toll-Like Receptor Signaling Pathway (GO:0140895)	1/16	0.25896	0.526318	3.53405	4.7748	TLR4	GO_BP	Upregulated
Regulation Of Synaptic Transmission, GABAergic (GO:0032228)	1/16	0.25896	0.526318	3.53405	4.7748	NLGN1	GO_BP	Upregulated
Regulation Of Transforming Growth Factor Beta Production (GO:0071634)	1/16	0.25896	0.526318	3.53405	4.7748	FN1	GO_BP	Upregulated
Response To UV-B (GO:0010224)	1/16	0.25896	0.526318	3.53405	4.7748	MAPK11	GO_BP	Upregulated
Retinal Metabolic Process (GO:0042574)	1/16	0.25896	0.526318	3.53405	4.7748	AKR1C1	GO_BP	Upregulated
Stabilization Of Membrane Potential (GO:0030322)	1/16	0.25896	0.526318	3.53405	4.7748	KCNK2	GO_BP	Upregulated
Vasculature Development (GO:0001944)	1/16	0.25896	0.526318	3.53405	4.7748	CDH5	GO_BP	Upregulated
Mesonephric Tubule Development (GO:0072164)	1/16	0.25896	0.526318	3.53405	4.7748	SLIT2	GO_BP	Upregulated
Negative Regulation Of Anoikis (GO:2000811)	1/16	0.25896	0.526318	3.53405	4.7748	SNAI2	GO_BP	Upregulated
Negative Regulation Of Biosynthetic Process (GO:0009890)	1/16	0.25896	0.526318	3.53405	4.7748	ASXL3	GO_BP	Upregulated
Positive Regulation Of Homotypic Cell-Cell Adhesion (GO:0034112)	1/16	0.25896	0.526318	3.53405	4.7748	MMRN1	GO_BP	Upregulated
Prostanoid Metabolic Process (GO:0006692)	1/16	0.25896	0.526318	3.53405	4.7748	AKR1C1	GO_BP	Upregulated
Negative Regulation Of Multicellular Organismal Process (GO:0051241)	6/231	0.259019	0.526318	1.41764	1.91503	FOXA1;ALDH1A1;SOSTDC1;SPRY2;IL17RD;TLR4	GO_BP	Upregulated
Cellular Response To Transforming Growth Factor Beta Stimulus (GO:0071560)	3/96	0.263528	0.528472	1.71248	2.28376	CDH5;ITGB5;SOX6	GO_BP	Upregulated
Positive Regulation Of Supramolecular Fiber Organization (GO:1902905)	3/96	0.263528	0.528472	1.71248	2.28376	ALOX15;CDC42EP1;NCKAP1L	GO_BP	Upregulated
Regulation Of Focal Adhesion Assembly (GO:0051893)	2/54	0.264852	0.528472	2.04055	2.71103	TEK;ARHGAP6	GO_BP	Upregulated
Apical Junction Assembly (GO:0043297)	2/54	0.264852	0.528472	2.04055	2.71103	CDH5;CLDN2	GO_BP	Upregulated
Regulation Of Myoblast Differentiation (GO:0045661)	2/54	0.264852	0.528472	2.04055	2.71103	IGFBP3;SOSTDC1	GO_BP	Upregulated
Regulation Of Smooth Muscle Cell Proliferation (GO:0048660)	2/54	0.264852	0.528472	2.04055	2.71103	IGFBP5;IGFBP3	GO_BP	Upregulated
Mesenchymal Cell Differentiation (GO:0048762)	2/54	0.264852	0.528472	2.04055	2.71103	SEMA3C;SNAI2	GO_BP	Upregulated
Negative Regulation Of Neuron Projection Development (GO:0010977)	2/54	0.264852	0.528472	2.04055	2.71103	NLGN1;DCC	GO_BP	Upregulated
Positive Regulation Of Developmental Process (GO:0051094)	6/233	0.265267	0.528472	1.40501	1.86447	NLGN1;RELN;FGF8;PTN;SOX6;BMPR1B	GO_BP	Upregulated
Regulation Of Defense Response (GO:0031347)	3/97	0.268545	0.528472	1.69418	2.2274	NLRP14;ALOX15;NLRP2	GO_BP	Upregulated
Proteolysis (GO:0006508)	8/330	0.270684	0.528472	1.32142	1.72684	ADAMTS1;CTSK;TMPRSS4;ADAM32;CPE;TLL1;ADAMTS10;ADAMTS6	GO_BP	Upregulated
Regulation Of Synaptic Transmission, Glutamatergic (GO:0051966)	2/55	0.27175	0.528472	2.00194	2.60828	NLGN1;RELN	GO_BP	Upregulated
Regulation Of Establishment Of Cell Polarity (GO:2000114)	1/17	0.272717	0.528472	3.31301	4.30466	CDH5	GO_BP	Upregulated
Regulation Of Hematopoietic Progenitor Cell Differentiation (GO:1901532)	1/17	0.272717	0.528472	3.31301	4.30466	KITLG	GO_BP	Upregulated
Aorta Morphogenesis (GO:0035909)	1/17	0.272717	0.528472	3.31301	4.30466	TFAP2B	GO_BP	Upregulated
Base Conversion Or Substitution Editing (GO:0016553)	1/17	0.272717	0.528472	3.31301	4.30466	ADAD1	GO_BP	Upregulated
Cell Migration Involved In Sprouting Angiogenesis (GO:0002042)	1/17	0.272717	0.528472	3.31301	4.30466	SLIT2	GO_BP	Upregulated
Embryonic Axis Specification (GO:0000578)	1/17	0.272717	0.528472	3.31301	4.30466	RIPPLY1	GO_BP	Upregulated
Embryonic Heart Tube Development (GO:0035050)	1/17	0.272717	0.528472	3.31301	4.30466	FGF8	GO_BP	Upregulated
Toll-Like Receptor 4 Signaling Pathway (GO:0034142)	1/17	0.272717	0.528472	3.31301	4.30466	TLR4	GO_BP	Upregulated
Transepithelial Transport (GO:0070633)	1/17	0.272717	0.528472	3.31301	4.30466	ABCG2	GO_BP	Upregulated
Growth Hormone Receptor Signaling Pathway (GO:0060396)	1/17	0.272717	0.528472	3.31301	4.30466	GHR	GO_BP	Upregulated
Leukocyte Tethering Or Rolling (GO:0050901)	1/17	0.272717	0.528472	3.31301	4.30466	JAM2	GO_BP	Upregulated
Megakaryocyte Differentiation (GO:0030219)	1/17	0.272717	0.528472	3.31301	4.30466	MAF	GO_BP	Upregulated
Membrane Lipid Metabolic Process (GO:0006643)	1/17	0.272717	0.528472	3.31301	4.30466	MGST2	GO_BP	Upregulated
Microtubule Depolymerization (GO:0007019)	1/17	0.272717	0.528472	3.31301	4.30466	NCKAP5	GO_BP	Upregulated
Negative Regulation Of Leukocyte Activation (GO:0002695)	1/17	0.272717	0.528472	3.31301	4.30466	FN1	GO_BP	Upregulated
Negative Regulation Of Striated Muscle Cell Differentiation (GO:0051154)	1/17	0.272717	0.528472	3.31301	4.30466	SOX6	GO_BP	Upregulated
Positive Regulation By Host Of Viral Process (GO:0044794)	1/17	0.272717	0.528472	3.31301	4.30466	ZNF502	GO_BP	Upregulated
Positive Regulation Of Cardiac Muscle Hypertrophy (GO:0010613)	1/17	0.272717	0.528472	3.31301	4.30466	AKAP6	GO_BP	Upregulated
Positive Regulation Of Cell Adhesion Mediated By Integrin (GO:0033630)	1/17	0.272717	0.528472	3.31301	4.30466	NCKAP1L	GO_BP	Upregulated
Positive Regulation Of Dendrite Extension (GO:1903861)	1/17	0.272717	0.528472	3.31301	4.30466	SYT17	GO_BP	Upregulated
Positive Regulation Of Dendrite Morphogenesis (GO:0050775)	1/17	0.272717	0.528472	3.31301	4.30466	RELN	GO_BP	Upregulated
Positive Regulation Of Glial Cell Differentiation (GO:0045687)	1/17	0.272717	0.528472	3.31301	4.30466	PTN	GO_BP	Upregulated
Positive Regulation Of Lymphocyte Chemotaxis (GO:0140131)	1/17	0.272717	0.528472	3.31301	4.30466	NEDD9	GO_BP	Upregulated
Positive Regulation Of Macrophage Activation (GO:0043032)	1/17	0.272717	0.528472	3.31301	4.30466	TLR4	GO_BP	Upregulated
Positive Regulation Of Potassium Ion Transmembrane Transport (GO:1901381)	1/17	0.272717	0.528472	3.31301	4.30466	AKAP6	GO_BP	Upregulated
Postsynaptic Membrane Organization (GO:0001941)	1/17	0.272717	0.528472	3.31301	4.30466	NLGN1	GO_BP	Upregulated
Positive Regulation Of Protein-Containing Complex Assembly (GO:0031334)	3/98	0.273574	0.529487	1.67626	2.17274	CDH5;BTK;TLR4	GO_BP	Upregulated
Membrane Lipid Biosynthetic Process (GO:0046467)	2/57	0.285535	0.530073	1.92895	2.41772	SPTLC3;SPHK1	GO_BP	Upregulated
Myeloid Cell Differentiation (GO:0030099)	2/57	0.285535	0.530073	1.92895	2.41772	MAF;IFI16	GO_BP	Upregulated
Regulation Of Calcium Ion Transport (GO:0051924)	2/57	0.285535	0.530073	1.92895	2.41772	CCR1;EGF	GO_BP	Upregulated
Regulation Of Dendrite Extension (GO:1903859)	1/18	0.286219	0.530073	3.11797	3.90056	SYT17	GO_BP	Upregulated
Regulation Of Lymphocyte Proliferation (GO:0050670)	1/18	0.286219	0.530073	3.11797	3.90056	FGF10	GO_BP	Upregulated
Regulation Of Oligodendrocyte Differentiation (GO:0048713)	1/18	0.286219	0.530073	3.11797	3.90056	PTN	GO_BP	Upregulated
Branching Involved In Ureteric Bud Morphogenesis (GO:0001658)	1/18	0.286219	0.530073	3.11797	3.90056	PAX8	GO_BP	Upregulated
Cardiac Muscle Cell Contraction (GO:0086003)	1/18	0.286219	0.530073	3.11797	3.90056	SCN1A	GO_BP	Upregulated
Cell Junction Maintenance (GO:0034331)	1/18	0.286219	0.530073	3.11797	3.90056	NLGN1	GO_BP	Upregulated
Regulation Of Synaptic Vesicle Exocytosis (GO:2000300)	1/18	0.286219	0.530073	3.11797	3.90056	NLGN1	GO_BP	Upregulated
Response To Axon Injury (GO:0048678)	1/18	0.286219	0.530073	3.11797	3.90056	FLRT3	GO_BP	Upregulated
Dendritic Cell Migration (GO:0036336)	1/18	0.286219	0.530073	3.11797	3.90056	CCR1	GO_BP	Upregulated
Response To Organophosphorus (GO:0046683)	1/18	0.286219	0.530073	3.11797	3.90056	AKR1C1	GO_BP	Upregulated
Endothelial Cell Proliferation (GO:0001935)	1/18	0.286219	0.530073	3.11797	3.90056	TEK	GO_BP	Upregulated
Ureteric Bud Development (GO:0001657)	1/18	0.286219	0.530073	3.11797	3.90056	SLIT2	GO_BP	Upregulated
Ureteric Bud Morphogenesis (GO:0060675)	1/18	0.286219	0.530073	3.11797	3.90056	PAX8	GO_BP	Upregulated
Heart Trabecula Morphogenesis (GO:0061384)	1/18	0.286219	0.530073	3.11797	3.90056	TEK	GO_BP	Upregulated
Icosanoid Biosynthetic Process (GO:0046456)	1/18	0.286219	0.530073	3.11797	3.90056	MGST2	GO_BP	Upregulated
Intracellular Sodium Ion Homeostasis (GO:0006883)	1/18	0.286219	0.530073	3.11797	3.90056	TMPRSS4	GO_BP	Upregulated
Maintenance Of Gastrointestinal Epithelium (GO:0030277)	1/18	0.286219	0.530073	3.11797	3.90056	TLR4	GO_BP	Upregulated
Myoblast Fusion (GO:0007520)	1/18	0.286219	0.530073	3.11797	3.90056	JAM2	GO_BP	Upregulated
Negative Regulation Of Signal Transduction By P53 Class Mediator (GO:1901797)	1/18	0.286219	0.530073	3.11797	3.90056	SNAI2	GO_BP	Upregulated
Neural Crest Cell Differentiation (GO:0014033)	1/18	0.286219	0.530073	3.11797	3.90056	SNAI2	GO_BP	Upregulated
Neuromuscular Synaptic Transmission (GO:0007274)	1/18	0.286219	0.530073	3.11797	3.90056	DTNA	GO_BP	Upregulated
Positive Regulation Of CREB Transcription Factor Activity (GO:0032793)	1/18	0.286219	0.530073	3.11797	3.90056	RELN	GO_BP	Upregulated
Positive Regulation Of DNA Replication (GO:0045740)	1/18	0.286219	0.530073	3.11797	3.90056	EGF	GO_BP	Upregulated
Positive Regulation Of NLRP3 Inflammasome Complex Assembly (GO:1900227)	1/18	0.286219	0.530073	3.11797	3.90056	TLR4	GO_BP	Upregulated
Positive Regulation Of Cation Transmembrane Transport (GO:1904064)	1/18	0.286219	0.530073	3.11797	3.90056	AKAP6	GO_BP	Upregulated
Positive Regulation Of Cytokine Production Involved In Inflammatory Response (GO:1900017)	1/18	0.286219	0.530073	3.11797	3.90056	TLR4	GO_BP	Upregulated
Positive Regulation Of Focal Adhesion Assembly (GO:0051894)	1/18	0.286219	0.530073	3.11797	3.90056	TEK	GO_BP	Upregulated
Positive Regulation Of Monocyte Chemotaxis (GO:0090026)	1/18	0.286219	0.530073	3.11797	3.90056	CCR1	GO_BP	Upregulated
Positive Regulation Of Neuroblast Proliferation (GO:0002052)	1/18	0.286219	0.530073	3.11797	3.90056	HAPLN1	GO_BP	Upregulated
Positive Regulation Of Neutrophil Chemotaxis (GO:0090023)	1/18	0.286219	0.530073	3.11797	3.90056	NCKAP1L	GO_BP	Upregulated
Positive Regulation Of Osteoclast Differentiation (GO:0045672)	1/18	0.286219	0.530073	3.11797	3.90056	NEDD9	GO_BP	Upregulated
Pulmonary Valve Morphogenesis (GO:0003184)	1/18	0.286219	0.530073	3.11797	3.90056	SLIT2	GO_BP	Upregulated
Regulation Of Adaptive Immune Response (GO:0002819)	1/18	0.286219	0.530073	3.11797	3.90056	ALOX15	GO_BP	Upregulated
Regulation Of Cell-Cell Adhesion Mediated By Cadherin (GO:2000047)	1/18	0.286219	0.530073	3.11797	3.90056	FOXA1	GO_BP	Upregulated
Positive Regulation Of DNA-templated Transcription (GO:0045893)	26/1243	0.290478	0.532283	1.14016	1.40949	FOXA1;WAS;NPAS3;CHCHD2;FGF7;MECOM;IFI16;ZIC1;NRIP1;ATOH8;NDP;TFAP2B;EGF;NR2F1;MEIS2;RUNX2;ETV5;MEIS1;PAX8;LHX2;ASXL3;RARB;ERG;BMPR1B;TLR4;CREB5	GO_BP	Upregulated
Renal System Development (GO:0072001)	2/58	0.292419	0.532283	1.89441	2.3293	TFAP2B;PAX8	GO_BP	Upregulated
Muscle Organ Development (GO:0007517)	2/58	0.292419	0.532283	1.89441	2.3293	CHODL;SOX6	GO_BP	Upregulated
Positive Regulation Of Type II Interferon Production (GO:0032729)	2/58	0.292419	0.532283	1.89441	2.3293	PDE4B;TLR4	GO_BP	Upregulated
Inorganic Cation Import Across Plasma Membrane (GO:0098659)	3/103	0.298843	0.532283	1.59204	1.92292	KCNJ5;KCNJ13;SCN1A	GO_BP	Upregulated
Regulation Of miRNA Transcription (GO:1902893)	2/59	0.299294	0.532283	1.86108	2.24507	FOXA1;ATOH8	GO_BP	Upregulated
Regulation Of Multicellular Organismal Development (GO:2000026)	2/59	0.299294	0.532283	1.86108	2.24507	PTN;DUSP6	GO_BP	Upregulated
Cilium Movement (GO:0003341)	2/59	0.299294	0.532283	1.86108	2.24507	RSPH4A;DNAH7	GO_BP	Upregulated
Glucose Metabolic Process (GO:0006006)	2/59	0.299294	0.532283	1.86108	2.24507	TKTL1;TFAP2B	GO_BP	Upregulated
Regulation Of Fibroblast Growth Factor Receptor Signaling Pathway (GO:0040036)	1/19	0.299472	0.532283	2.94459	3.5504	SPRY2	GO_BP	Upregulated
N-glycan Processing (GO:0006491)	1/19	0.299472	0.532283	2.94459	3.5504	ST8SIA4	GO_BP	Upregulated
Regulation Of Granulocyte Chemotaxis (GO:0071622)	1/19	0.299472	0.532283	2.94459	3.5504	MPP1	GO_BP	Upregulated
Regulation Of Integrin-Mediated Signaling Pathway (GO:2001044)	1/19	0.299472	0.532283	2.94459	3.5504	NID1	GO_BP	Upregulated
Regulation Of Lymphocyte Differentiation (GO:0045619)	1/19	0.299472	0.532283	2.94459	3.5504	NCKAP1L	GO_BP	Upregulated
Regulation Of Neuroinflammatory Response (GO:0150077)	1/19	0.299472	0.532283	2.94459	3.5504	SPHK1	GO_BP	Upregulated
Calcium-Independent Cell-Cell Adhesion Via Plasma Membrane Cell-Adhesion Molecules (GO:0016338)	1/19	0.299472	0.532283	2.94459	3.5504	CLDN2	GO_BP	Upregulated
Cellular Response To Catecholamine Stimulus (GO:0071870)	1/19	0.299472	0.532283	2.94459	3.5504	PDE4B	GO_BP	Upregulated
Regulation Of Vascular Endothelial Growth Factor Signaling Pathway (GO:1900746)	1/19	0.299472	0.532283	2.94459	3.5504	SPRY2	GO_BP	Upregulated
Cortical Actin Cytoskeleton Organization (GO:0030866)	1/19	0.299472	0.532283	2.94459	3.5504	NCKAP1L	GO_BP	Upregulated
Embryonic Digestive Tract Development (GO:0048566)	1/19	0.299472	0.532283	2.94459	3.5504	RARB	GO_BP	Upregulated
tRNA Metabolic Process (GO:0006399)	1/19	0.299472	0.532283	2.94459	3.5504	SLFN13	GO_BP	Upregulated
Gastrulation (GO:0007369)	1/19	0.299472	0.532283	2.94459	3.5504	FGF8	GO_BP	Upregulated
Xenobiotic Catabolic Process (GO:0042178)	1/19	0.299472	0.532283	2.94459	3.5504	GSTM3	GO_BP	Upregulated
Insulin Secretion (GO:0030073)	1/19	0.299472	0.532283	2.94459	3.5504	PTPRN2	GO_BP	Upregulated
Intrinsic Apoptotic Signaling Pathway In Response To DNA Damage By P53 Class Mediator (GO:0042771)	1/19	0.299472	0.532283	2.94459	3.5504	IFI16	GO_BP	Upregulated
Leukocyte Adhesion To Vascular Endothelial Cell (GO:0061756)	1/19	0.299472	0.532283	2.94459	3.5504	JAM2	GO_BP	Upregulated
Leukotriene Biosynthetic Process (GO:0019370)	1/19	0.299472	0.532283	2.94459	3.5504	MGST2	GO_BP	Upregulated
Linoleic Acid Metabolic Process (GO:0043651)	1/19	0.299472	0.532283	2.94459	3.5504	ALOX15	GO_BP	Upregulated
Mesoderm Development (GO:0007498)	1/19	0.299472	0.532283	2.94459	3.5504	BTK	GO_BP	Upregulated
Negative Regulation Of Axon Extension Involved In Axon Guidance (GO:0048843)	1/19	0.299472	0.532283	2.94459	3.5504	SEMA3C	GO_BP	Upregulated
Oligodendrocyte Differentiation (GO:0048709)	1/19	0.299472	0.532283	2.94459	3.5504	SOX6	GO_BP	Upregulated
Positive Regulation Of calcineurin-NFAT Signaling Cascade (GO:0070886)	1/19	0.299472	0.532283	2.94459	3.5504	AKAP6	GO_BP	Upregulated
Positive Regulation Of Calcineurin-Mediated Signaling (GO:0106058)	1/19	0.299472	0.532283	2.94459	3.5504	AKAP6	GO_BP	Upregulated
rRNA Catabolic Process (GO:0016075)	1/19	0.299472	0.532283	2.94459	3.5504	SLFN13	GO_BP	Upregulated
Regulation Of B Cell Differentiation (GO:0045577)	1/19	0.299472	0.532283	2.94459	3.5504	NCKAP1L	GO_BP	Upregulated
Regulation Of Behavior (GO:0050795)	1/19	0.299472	0.532283	2.94459	3.5504	RELN	GO_BP	Upregulated
Neuron Development (GO:0048666)	4/150	0.303509	0.538855	1.45444	1.7342	GPM6A;NLGN1;FLRT3;CNTN4	GO_BP	Upregulated
Positive Regulation Of Vasculature Development (GO:1904018)	3/104	0.303915	0.538974	1.57619	1.87726	CDH5;SPHK1;TEK	GO_BP	Upregulated
Negative Regulation Of Peptidase Activity (GO:0010466)	2/60	0.306158	0.53912	1.82889	2.16478	VTN;SERPINB6	GO_BP	Upregulated
Positive Regulation Of DNA-binding Transcription Factor Activity (GO:0051091)	6/246	0.306714	0.53912	1.32801	1.5695	FOXA1;RELN;SPHK1;BTK;ARID5B;TLR4	GO_BP	Upregulated
Cellular Response To Organonitrogen Compound (GO:0071417)	3/105	0.308991	0.53912	1.56066	1.83291	IGFBP5;AKAP6;SLIT2	GO_BP	Upregulated
Negative Regulation Of MAPK Cascade (GO:0043409)	3/105	0.308991	0.53912	1.56066	1.83291	SPRY2;TLR4;DUSP6	GO_BP	Upregulated
Regulation Of Macrophage Chemotaxis (GO:0010758)	1/20	0.312479	0.53912	2.78947	3.24476	MTUS1	GO_BP	Upregulated
Anterior/Posterior Axis Specification (GO:0009948)	1/20	0.312479	0.53912	2.78947	3.24476	RIPPLY1	GO_BP	Upregulated
Cell Projection Organization (GO:0030030)	1/20	0.312479	0.53912	2.78947	3.24476	NCKAP1L	GO_BP	Upregulated
Regulation Of Smooth Muscle Contraction (GO:0006940)	1/20	0.312479	0.53912	2.78947	3.24476	SPHK1	GO_BP	Upregulated
Cellular Response To Estradiol Stimulus (GO:0071392)	1/20	0.312479	0.53912	2.78947	3.24476	NRIP1	GO_BP	Upregulated
Cellular Response To pH (GO:0071467)	1/20	0.312479	0.53912	2.78947	3.24476	GPR68	GO_BP	Upregulated
Cilium-Dependent Cell Motility (GO:0060285)	1/20	0.312479	0.53912	2.78947	3.24476	DNAH7	GO_BP	Upregulated
Response To Ketone (GO:1901654)	1/20	0.312479	0.53912	2.78947	3.24476	SLIT2	GO_BP	Upregulated
Endothelial Cell Development (GO:0001885)	1/20	0.312479	0.53912	2.78947	3.24476	GSTM3	GO_BP	Upregulated
Stress-Activated Protein Kinase Signaling Cascade (GO:0031098)	1/20	0.312479	0.53912	2.78947	3.24476	MAPK11	GO_BP	Upregulated
Gamma-Aminobutyric Acid Signaling Pathway (GO:0007214)	1/20	0.312479	0.53912	2.78947	3.24476	GABRG3	GO_BP	Upregulated
Xenobiotic Transport (GO:0042908)	1/20	0.312479	0.53912	2.78947	3.24476	ABCG2	GO_BP	Upregulated
Leukotriene Metabolic Process (GO:0006691)	1/20	0.312479	0.53912	2.78947	3.24476	MGST2	GO_BP	Upregulated
Lipopolysaccharide-Mediated Signaling Pathway (GO:0031663)	1/20	0.312479	0.53912	2.78947	3.24476	TLR4	GO_BP	Upregulated
Negative Regulation Of Phosphoprotein Phosphatase Activity (GO:0032515)	1/20	0.312479	0.53912	2.78947	3.24476	NCKAP1L	GO_BP	Upregulated
Nuclear-Transcribed mRNA poly(A) Tail Shortening (GO:0000289)	1/20	0.312479	0.53912	2.78947	3.24476	SAMD4A	GO_BP	Upregulated
Peripheral Nervous System Development (GO:0007422)	1/20	0.312479	0.53912	2.78947	3.24476	GSTM3	GO_BP	Upregulated
Positive Regulation Of Epithelial Cell Differentiation (GO:0030858)	1/20	0.312479	0.53912	2.78947	3.24476	ATOH8	GO_BP	Upregulated
Positive Regulation Of Leukocyte Activation (GO:0002696)	1/20	0.312479	0.53912	2.78947	3.24476	TLR4	GO_BP	Upregulated
Pulmonary Valve Development (GO:0003177)	1/20	0.312479	0.53912	2.78947	3.24476	SLIT2	GO_BP	Upregulated
Regulation Of Calcium Ion Import (GO:0090279)	1/20	0.312479	0.53912	2.78947	3.24476	EGF	GO_BP	Upregulated
Regulation Of Pathway-Restricted SMAD Protein Phosphorylation (GO:0060393)	2/61	0.31301	0.539449	1.7978	2.08819	BMP3;LEFTY2	GO_BP	Upregulated
Positive Regulation Of Cell Growth (GO:0030307)	3/106	0.31407	0.53956	1.54543	1.78983	SPHK1;AKAP6;SYT17	GO_BP	Upregulated
Regulation Of G1/S Transition Of Mitotic Cell Cycle (GO:2000045)	3/106	0.31407	0.53956	1.54543	1.78983	ADAMTS1;MYO16;FGF10	GO_BP	Upregulated
Regulation Of Intracellular Signal Transduction (GO:1902531)	7/297	0.314093	0.53956	1.28243	1.48514	PLEKHG1;NLGN1;AKAP6;TNIK;TEK;SEZ6L;ARHGAP6	GO_BP	Upregulated
Phosphatidylinositol-Mediated Signaling (GO:0048015)	2/62	0.319846	0.548259	1.76775	2.01509	HTR2A;MYO16	GO_BP	Upregulated
Positive Regulation Of Apoptotic Signaling Pathway (GO:2001235)	2/62	0.319846	0.548259	1.76775	2.01509	CTSK;TLR4	GO_BP	Upregulated
Positive Regulation Of DNA Metabolic Process (GO:0051054)	3/108	0.324232	0.550389	1.51584	1.70728	EGF;EYA4;FGF10	GO_BP	Upregulated
Positive Regulation Of Response To External Stimulus (GO:0032103)	4/155	0.324447	0.550389	1.40592	1.58255	VTN;MGST2;PTN;TLR4	GO_BP	Upregulated
Regulation Of Dendritic Spine Development (GO:0060998)	1/21	0.325245	0.550389	2.64986	2.97626	NLGN1	GO_BP	Upregulated
Regulation Of Neurotransmitter Transport (GO:0051588)	1/21	0.325245	0.550389	2.64986	2.97626	CPLX4	GO_BP	Upregulated
Sulfur Compound Transport (GO:0072348)	1/21	0.325245	0.550389	2.64986	2.97626	SLC26A8	GO_BP	Upregulated
Focal Adhesion Assembly (GO:0048041)	1/21	0.325245	0.550389	2.64986	2.97626	CDH11	GO_BP	Upregulated
Negative Regulation Of Biomineral Tissue Development (GO:0070168)	1/21	0.325245	0.550389	2.64986	2.97626	CCR1	GO_BP	Upregulated
Negative Regulation Of Osteoclast Differentiation (GO:0045671)	1/21	0.325245	0.550389	2.64986	2.97626	TLR4	GO_BP	Upregulated
Positive Regulation Of Blood Coagulation (GO:0030194)	1/21	0.325245	0.550389	2.64986	2.97626	VTN	GO_BP	Upregulated
Positive Regulation Of Granulocyte Chemotaxis (GO:0071624)	1/21	0.325245	0.550389	2.64986	2.97626	NCKAP1L	GO_BP	Upregulated
Positive Regulation Of Interferon-Alpha Production (GO:0032727)	1/21	0.325245	0.550389	2.64986	2.97626	TLR4	GO_BP	Upregulated
Regulation Of Anoikis (GO:2000209)	1/21	0.325245	0.550389	2.64986	2.97626	SNAI2	GO_BP	Upregulated
Positive Regulation Of Mitotic Cell Cycle Phase Transition (GO:1901992)	2/63	0.326666	0.551618	1.73868	1.94527	ADAMTS1;FGF10	GO_BP	Upregulated
Protein Polymerization (GO:0051258)	2/63	0.326666	0.551618	1.73868	1.94527	WAS;ARHGAP6	GO_BP	Upregulated
Positive Regulation Of Wnt Signaling Pathway (GO:0030177)	3/109	0.329314	0.555498	1.50146	1.66774	EGF;LGR5;FGF10	GO_BP	Upregulated
Regulation Of Angiogenesis (GO:0045765)	5/205	0.332103	0.559609	1.32712	1.4629	CDH5;ADAMTS1;SPHK1;SPRY2;TEK	GO_BP	Upregulated
Regulation Of Secretion By Cell (GO:1903530)	2/64	0.333468	0.56072	1.71055	1.87854	CPLX4;STXBP5L	GO_BP	Upregulated
Positive Regulation Of Cysteine-Type Endopeptidase Activity (GO:2001056)	2/64	0.333468	0.56072	1.71055	1.87854	IFI16;NLRP2	GO_BP	Upregulated
Regulation Of Mononuclear Cell Migration (GO:0071675)	1/22	0.337775	0.562016	2.52355	2.739	SLIT2	GO_BP	Upregulated
Cellular Response To Interferon-Beta (GO:0035458)	1/22	0.337775	0.562016	2.52355	2.739	IFI16	GO_BP	Upregulated
Cellular Response To Low-Density Lipoprotein Particle Stimulus (GO:0071404)	1/22	0.337775	0.562016	2.52355	2.739	TLR4	GO_BP	Upregulated
Regulation Of Vascular Endothelial Growth Factor Receptor Signaling Pathway (GO:0030947)	1/22	0.337775	0.562016	2.52355	2.739	VTN	GO_BP	Upregulated
Mammary Gland Development (GO:0030879)	1/22	0.337775	0.562016	2.52355	2.739	WNT3	GO_BP	Upregulated
Modulation By Host Of Viral Process (GO:0044788)	1/22	0.337775	0.562016	2.52355	2.739	ZNF502	GO_BP	Upregulated
Negative Regulation Of Axonogenesis (GO:0050771)	1/22	0.337775	0.562016	2.52355	2.739	DCC	GO_BP	Upregulated
Negative Regulation Of Cell Communication (GO:0010648)	1/22	0.337775	0.562016	2.52355	2.739	IGFBP3	GO_BP	Upregulated
Positive Regulation Of Receptor Internalization (GO:0002092)	1/22	0.337775	0.562016	2.52355	2.739	EGF	GO_BP	Upregulated
Positive Regulation Of Viral Life Cycle (GO:1903902)	1/22	0.337775	0.562016	2.52355	2.739	TMPRSS4	GO_BP	Upregulated
Negative Regulation Of Transmembrane Receptor Protein Serine/Threonine Kinase Signaling Pathway (GO:0090101)	3/111	0.339474	0.564012	1.47351	1.59191	SOSTDC1;SPRY2;IL17RD	GO_BP	Upregulated
Positive Regulation Of Nucleic Acid-Templated Transcription (GO:1903508)	12/557	0.339685	0.564012	1.17047	1.2638	TFAP2B;FGF7;MECOM;PAX8;LHX2;EGF;ZIC1;ATOH8;NDP;RUNX2;NPAS3;CREB5	GO_BP	Upregulated
Fatty Acid Biosynthetic Process (GO:0006633)	2/65	0.34025	0.56436	1.68331	1.81474	ALOX15;CYP1A1	GO_BP	Upregulated
Adaptive Immune Response Based On Somatic Recombination Of Immune Receptors Built From Immunoglobulin Superfamily Domains (GO:0002460)	1/23	0.350073	0.570529	2.40872	2.52823	TLR4	GO_BP	Upregulated
Axon Extension (GO:0048675)	1/23	0.350073	0.570529	2.40872	2.52823	SLIT2	GO_BP	Upregulated
Bile Acid And Bile Salt Transport (GO:0015721)	1/23	0.350073	0.570529	2.40872	2.52823	AKR1C1	GO_BP	Upregulated
Cell-Cell Signaling By Wnt (GO:0198738)	1/23	0.350073	0.570529	2.40872	2.52823	CPE	GO_BP	Upregulated
Cellular Lipid Catabolic Process (GO:0044242)	1/23	0.350073	0.570529	2.40872	2.52823	MGST2	GO_BP	Upregulated
Cellular Response To Interleukin-6 (GO:0071354)	1/23	0.350073	0.570529	2.40872	2.52823	PTPRT	GO_BP	Upregulated
Cytosolic Pattern Recognition Receptor Signaling Pathway (GO:0002753)	1/23	0.350073	0.570529	2.40872	2.52823	TIFA	GO_BP	Upregulated
Diacylglycerol Metabolic Process (GO:0046339)	1/23	0.350073	0.570529	2.40872	2.52823	DGKG	GO_BP	Upregulated
Endocrine System Development (GO:0035270)	1/23	0.350073	0.570529	2.40872	2.52823	PAX8	GO_BP	Upregulated
Heparan Sulfate Proteoglycan Biosynthetic Process (GO:0015012)	1/23	0.350073	0.570529	2.40872	2.52823	NDST4	GO_BP	Upregulated
Negative Regulation Of Neuron Differentiation (GO:0045665)	1/23	0.350073	0.570529	2.40872	2.52823	CNTN4	GO_BP	Upregulated
Positive Regulation Of Cell-Substrate Junction Organization (GO:0150117)	1/23	0.350073	0.570529	2.40872	2.52823	TEK	GO_BP	Upregulated
Positive Regulation Of Neuron Apoptotic Process (GO:0043525)	1/23	0.350073	0.570529	2.40872	2.52823	TFAP2B	GO_BP	Upregulated
Positive Regulation Of Neutrophil Migration (GO:1902624)	1/23	0.350073	0.570529	2.40872	2.52823	NCKAP1L	GO_BP	Upregulated
Protein Localization To Cell Junction (GO:1902414)	1/23	0.350073	0.570529	2.40872	2.52823	NLGN1	GO_BP	Upregulated
Regulation Of Axon Extension Involved In Axon Guidance (GO:0048841)	1/23	0.350073	0.570529	2.40872	2.52823	SEMA3C	GO_BP	Upregulated
Regulation Of Cell Junction Assembly (GO:1901888)	1/23	0.350073	0.570529	2.40872	2.52823	SNAI2	GO_BP	Upregulated
Neuropeptide Signaling Pathway (GO:0007218)	2/68	0.36046	0.581846	1.60655	1.63928	CPE;SORCS1	GO_BP	Upregulated
Regulation Of Cysteine-Type Endopeptidase Activity (GO:2000116)	1/24	0.362143	0.581846	2.30388	2.34009	IFI16	GO_BP	Upregulated
Regulation Of Cytokine Production Involved In Immune Response (GO:0002718)	1/24	0.362143	0.581846	2.30388	2.34009	BTK	GO_BP	Upregulated
Acylglycerol Homeostasis (GO:0055090)	1/24	0.362143	0.581846	2.30388	2.34009	PLA2G12B	GO_BP	Upregulated
Cell Morphogenesis Involved In Differentiation (GO:0000904)	1/24	0.362143	0.581846	2.30388	2.34009	RELN	GO_BP	Upregulated
Regulation Of Ruffle Assembly (GO:1900027)	1/24	0.362143	0.581846	2.30388	2.34009	NLGN1	GO_BP	Upregulated
Dicarboxylic Acid Transport (GO:0006835)	1/24	0.362143	0.581846	2.30388	2.34009	SLC26A8	GO_BP	Upregulated
Lipid Translocation (GO:0034204)	1/24	0.362143	0.581846	2.30388	2.34009	ATP10D	GO_BP	Upregulated
Mononuclear Cell Differentiation (GO:1903131)	1/24	0.362143	0.581846	2.30388	2.34009	IFI16	GO_BP	Upregulated
Negative Regulation Of Cell Junction Assembly (GO:1901889)	1/24	0.362143	0.581846	2.30388	2.34009	ARHGAP6	GO_BP	Upregulated
Negative Regulation Of Ossification (GO:0030279)	1/24	0.362143	0.581846	2.30388	2.34009	CCR1	GO_BP	Upregulated
Positive Regulation Of BMP Signaling Pathway (GO:0030513)	1/24	0.362143	0.581846	2.30388	2.34009	CDH5	GO_BP	Upregulated
Positive Regulation Of Interleukin-17 Production (GO:0032740)	1/24	0.362143	0.581846	2.30388	2.34009	SPHK1	GO_BP	Upregulated
Positive Regulation Of p38MAPK Cascade (GO:1900745)	1/24	0.362143	0.581846	2.30388	2.34009	SPHK1	GO_BP	Upregulated
Regulation Of Endopeptidase Activity (GO:0052548)	2/69	0.367147	0.586643	1.58249	1.58565	VTN;SERPINB6	GO_BP	Upregulated
Regulation Of Monoatomic Ion Transmembrane Transporter Activity (GO:0032412)	2/69	0.367147	0.586643	1.58249	1.58565	NLGN1;RELN	GO_BP	Upregulated
Phagocytosis (GO:0006909)	2/69	0.367147	0.586643	1.58249	1.58565	ALOX15;TLR4	GO_BP	Upregulated
Protein Maturation (GO:0051604)	3/117	0.369868	0.586643	1.39552	1.388	TMPRSS4;CPE;TLL1	GO_BP	Upregulated
Protein Processing (GO:0016485)	3/117	0.369868	0.586643	1.39552	1.388	TMPRSS4;CPE;TLL1	GO_BP	Upregulated
Positive Regulation Of Signal Transduction (GO:0009967)	6/266	0.372295	0.586643	1.22459	1.20998	VTN;NLGN1;RELN;CTSK;TEK;NID1	GO_BP	Upregulated
Negative Regulation Of Epithelial Cell Proliferation (GO:0050680)	2/70	0.373807	0.586643	1.55914	1.53422	ATOH8;SNAI2	GO_BP	Upregulated
Negative Regulation Of Extrinsic Apoptotic Signaling Pathway (GO:2001237)	2/70	0.373807	0.586643	1.55914	1.53422	EYA4;SNAI2	GO_BP	Upregulated
Neutrophil Chemotaxis (GO:0030593)	2/70	0.373807	0.586643	1.55914	1.53422	PDE4B;NCKAP1L	GO_BP	Upregulated
Regulation Of G Protein-Coupled Receptor Signaling Pathway (GO:0008277)	2/70	0.373807	0.586643	1.55914	1.53422	RGS5;RGS20	GO_BP	Upregulated
Regulation Of Double-Strand Break Repair Via Nonhomologous End Joining (GO:2001032)	1/25	0.373989	0.586643	2.20777	2.1714	WAS	GO_BP	Upregulated
Regulation Of Intracellular Estrogen Receptor Signaling Pathway (GO:0033146)	1/25	0.373989	0.586643	2.20777	2.1714	FOXA1	GO_BP	Upregulated
Regulation Of Platelet Aggregation (GO:0090330)	1/25	0.373989	0.586643	2.20777	2.1714	MMRN1	GO_BP	Upregulated
Cellular Response To Steroid Hormone Stimulus (GO:0071383)	1/25	0.373989	0.586643	2.20777	2.1714	TFPI	GO_BP	Upregulated
Sodium Ion Homeostasis (GO:0055078)	1/25	0.373989	0.586643	2.20777	2.1714	TMPRSS4	GO_BP	Upregulated
Myotube Differentiation (GO:0014902)	1/25	0.373989	0.586643	2.20777	2.1714	JAM2	GO_BP	Upregulated
Negative Regulation Of Intrinsic Apoptotic Signaling Pathway In Response To DNA Damage (GO:1902230)	1/25	0.373989	0.586643	2.20777	2.1714	SNAI2	GO_BP	Upregulated
Negative Regulation Of Lipid Biosynthetic Process (GO:0051055)	1/25	0.373989	0.586643	2.20777	2.1714	ASXL3	GO_BP	Upregulated
Negative Regulation Of Response To Wounding (GO:1903035)	1/25	0.373989	0.586643	2.20777	2.1714	MMRN1	GO_BP	Upregulated
Phosphatidylethanolamine Metabolic Process (GO:0046337)	1/25	0.373989	0.586643	2.20777	2.1714	ALOX15	GO_BP	Upregulated
Positive Regulation Of Interleukin-2 Production (GO:0032743)	1/25	0.373989	0.586643	2.20777	2.1714	PDE4B	GO_BP	Upregulated
Positive Regulation Of Peptidase Activity (GO:0010952)	1/25	0.373989	0.586643	2.20777	2.1714	CTSK	GO_BP	Upregulated
Proteoglycan Metabolic Process (GO:0006029)	1/25	0.373989	0.586643	2.20777	2.1714	BMPR1B	GO_BP	Upregulated
Regulation Of Actin Cytoskeleton Reorganization (GO:2000249)	1/25	0.373989	0.586643	2.20777	2.1714	TEK	GO_BP	Upregulated
Regulation Of Cytokine Production (GO:0001817)	4/167	0.374952	0.587572	1.30162	1.27683	ZNF572;IFI16;SNAI2;DTX4	GO_BP	Upregulated
Negative Regulation Of Signal Transduction (GO:0009968)	6/267	0.375601	0.588011	1.21984	1.1945	PTPRT;IGFBP5;IGFBP3;SNAI2;SOSTDC1;SPRY2	GO_BP	Upregulated
Positive Regulation Of Angiogenesis (GO:0045766)	3/119	0.37995	0.594233	1.37132	1.32705	CDH5;SPHK1;TEK	GO_BP	Upregulated
Positive Regulation Of Apoptotic Process (GO:0043065)	6/270	0.385524	0.594898	1.20579	1.1493	FOXA1;TFAP2B;CTSK;IGFBP3;SLIT2;DUSP6	GO_BP	Upregulated
Regulation Of Epidermal Growth Factor-Activated Receptor Activity (GO:0007176)	1/26	0.385616	0.594898	2.11935	2.01956	EGF	GO_BP	Upregulated
L-amino Acid Transport (GO:0015807)	1/26	0.385616	0.594898	2.11935	2.01956	SLC1A4	GO_BP	Upregulated
Regulation Of Interferon-Alpha Production (GO:0032647)	1/26	0.385616	0.594898	2.11935	2.01956	TLR4	GO_BP	Upregulated
cAMP-mediated Signaling (GO:0019933)	1/26	0.385616	0.594898	2.11935	2.01956	AKAP6	GO_BP	Upregulated
Camera-Type Eye Development (GO:0043010)	1/26	0.385616	0.594898	2.11935	2.01956	EFEMP1	GO_BP	Upregulated
Regulation Of Reactive Oxygen Species Biosynthetic Process (GO:1903426)	1/26	0.385616	0.594898	2.11935	2.01956	TLR4	GO_BP	Upregulated
Cellular Response To Xenobiotic Stimulus (GO:0071466)	1/26	0.385616	0.594898	2.11935	2.01956	PDE4B	GO_BP	Upregulated
Response To Glucocorticoid (GO:0051384)	1/26	0.385616	0.594898	2.11935	2.01956	SLIT2	GO_BP	Upregulated
Negative Regulation Of Lipid Metabolic Process (GO:0045833)	1/26	0.385616	0.594898	2.11935	2.01956	ASXL3	GO_BP	Upregulated
Positive Regulation Of Nuclear Division (GO:0051785)	1/26	0.385616	0.594898	2.11935	2.01956	EGF	GO_BP	Upregulated
Positive Regulation Of Phosphatidylinositol 3-Kinase Activity (GO:0043552)	1/26	0.385616	0.594898	2.11935	2.01956	TEK	GO_BP	Upregulated
Regulation Of Actin Filament Bundle Assembly (GO:0032231)	1/26	0.385616	0.594898	2.11935	2.01956	WAS	GO_BP	Upregulated
Regulation Of Cardiac Muscle Cell Contraction (GO:0086004)	1/26	0.385616	0.594898	2.11935	2.01956	PDE4B	GO_BP	Upregulated
Cholesterol Homeostasis (GO:0042632)	2/72	0.387039	0.595358	1.51444	1.43755	PLA2G12B;AKR1C1	GO_BP	Upregulated
Transforming Growth Factor Beta Receptor Signaling Pathway (GO:0007179)	2/72	0.387039	0.595358	1.51444	1.43755	CDH5;ITGB5	GO_BP	Upregulated
Negative Regulation Of Cell Adhesion (GO:0007162)	2/72	0.387039	0.595358	1.51444	1.43755	PLXNA2;SNAI2	GO_BP	Upregulated
Heart Development (GO:0007507)	4/171	0.391754	0.600264	1.27018	1.19031	FGF8;FLRT3;FN1;TEK	GO_BP	Upregulated
Sterol Homeostasis (GO:0055092)	2/73	0.393609	0.600264	1.49303	1.3921	PLA2G12B;AKR1C1	GO_BP	Upregulated
Granulocyte Chemotaxis (GO:0071621)	2/73	0.393609	0.600264	1.49303	1.3921	PDE4B;NCKAP1L	GO_BP	Upregulated
Regulation Of Rho Protein Signal Transduction (GO:0035023)	2/73	0.393609	0.600264	1.49303	1.3921	LPAR6;F2RL2	GO_BP	Upregulated
Positive Regulation Of Macromolecule Biosynthetic Process (GO:0010557)	3/122	0.395005	0.600264	1.33655	1.24146	EGF;SAMD4A;TLR4	GO_BP	Upregulated
GPI Anchor Metabolic Process (GO:0006505)	1/27	0.397028	0.600264	2.03773	1.88235	PIGZ	GO_BP	Upregulated
Amino Acid Import Across Plasma Membrane (GO:0089718)	1/27	0.397028	0.600264	2.03773	1.88235	SLC1A4	GO_BP	Upregulated
Regulation Of Peptidase Activity (GO:0052547)	1/27	0.397028	0.600264	2.03773	1.88235	CTSK	GO_BP	Upregulated
Cellular Response To Epidermal Growth Factor Stimulus (GO:0071364)	1/27	0.397028	0.600264	2.03773	1.88235	SNAI2	GO_BP	Upregulated
Ventricular Septum Morphogenesis (GO:0060412)	1/27	0.397028	0.600264	2.03773	1.88235	SLIT2	GO_BP	Upregulated
Microtubule Polymerization Or Depolymerization (GO:0031109)	1/27	0.397028	0.600264	2.03773	1.88235	NCKAP5	GO_BP	Upregulated
Myeloid Cell Development (GO:0061515)	1/27	0.397028	0.600264	2.03773	1.88235	NCKAP1L	GO_BP	Upregulated
Negative Regulation Of NIK/NF-kappaB Signaling (GO:1901223)	1/27	0.397028	0.600264	2.03773	1.88235	NLRP2	GO_BP	Upregulated
Negative Regulation Of Neurogenesis (GO:0050768)	1/27	0.397028	0.600264	2.03773	1.88235	PTN	GO_BP	Upregulated
Positive Regulation Of Calcium Ion Transmembrane Transporter Activity (GO:1901021)	1/27	0.397028	0.600264	2.03773	1.88235	AKAP6	GO_BP	Upregulated
Positive Regulation Of Immune System Process (GO:0002684)	1/27	0.397028	0.600264	2.03773	1.88235	NCKAP1L	GO_BP	Upregulated
Positive Regulation Of Nitric Oxide Biosynthetic Process (GO:0045429)	1/27	0.397028	0.600264	2.03773	1.88235	TLR4	GO_BP	Upregulated
Regulation Of Actin Polymerization Or Depolymerization (GO:0008064)	1/27	0.397028	0.600264	2.03773	1.88235	WAS	GO_BP	Upregulated
Positive Regulation Of Lymphocyte Proliferation (GO:0050671)	2/74	0.400147	0.604405	1.47222	1.34844	NCKAP1L;FGF10	GO_BP	Upregulated
Regulation Of Neuron Projection Development (GO:0010975)	4/174	0.404314	0.606526	1.24757	1.12976	NLGN1;RELN;DCC;PTN	GO_BP	Upregulated
Regulation Of Stress Fiber Assembly (GO:0051492)	2/75	0.406652	0.606526	1.45198	1.30649	WAS;ARHGAP6	GO_BP	Upregulated
Negative Regulation Of Phosphorylation (GO:0042326)	2/75	0.406652	0.606526	1.45198	1.30649	IGFBP3;SLIT2	GO_BP	Upregulated
Regulation Of Lipid Biosynthetic Process (GO:0046890)	1/28	0.408228	0.606526	1.96216	1.75796	ASXL3	GO_BP	Upregulated
Apoptotic Cell Clearance (GO:0043277)	1/28	0.408228	0.606526	1.96216	1.75796	ALOX15	GO_BP	Upregulated
Regulation Of Platelet Activation (GO:0010543)	1/28	0.408228	0.606526	1.96216	1.75796	TLR4	GO_BP	Upregulated
Regulation Of Protein Transport (GO:0051223)	1/28	0.408228	0.606526	1.96216	1.75796	STXBP5L	GO_BP	Upregulated
Cellular Response To Osmotic Stress (GO:0071470)	1/28	0.408228	0.606526	1.96216	1.75796	SERPINB6	GO_BP	Upregulated
Negative Regulation Of Signaling (GO:0023057)	1/28	0.408228	0.606526	1.96216	1.75796	IGFBP3	GO_BP	Upregulated
Negative Regulation Of Type II Interferon Production (GO:0032689)	1/28	0.408228	0.606526	1.96216	1.75796	TLR4	GO_BP	Upregulated
Positive Regulation Of Nitric Oxide Metabolic Process (GO:1904407)	1/28	0.408228	0.606526	1.96216	1.75796	TLR4	GO_BP	Upregulated
Positive Regulation Of Protein Import Into Nucleus (GO:0042307)	1/28	0.408228	0.606526	1.96216	1.75796	ZIC1	GO_BP	Upregulated
Protein Depolymerization (GO:0051261)	1/28	0.408228	0.606526	1.96216	1.75796	NCKAP5	GO_BP	Upregulated
Regulation Of DNA Damage Response, Signal Transduction By P53 Class Mediator (GO:0043516)	1/28	0.408228	0.606526	1.96216	1.75796	SNAI2	GO_BP	Upregulated
Regulation Of Mitotic Cell Cycle (GO:0007346)	3/125	0.409963	0.606526	1.30348	1.1623	FOXA1;SPHK1;MEIS2	GO_BP	Upregulated
Positive Regulation Of Protein Secretion (GO:0050714)	2/76	0.413123	0.606526	1.43229	1.26616	TRH;TLR4	GO_BP	Upregulated
Regulation Of Ras Protein Signal Transduction (GO:0046578)	2/76	0.413123	0.606526	1.43229	1.26616	SPRY2;FGF10	GO_BP	Upregulated
Protein-Containing Complex Organization (GO:0043933)	3/126	0.414925	0.606526	1.29282	1.13724	WAS;NCKAP1L;APBA1	GO_BP	Upregulated
Cellular Response To Lipid (GO:0071396)	5/228	0.416533	0.606526	1.18883	1.04117	NRIP1;PDE4B;TFPI;TLR4;WNT3	GO_BP	Upregulated
Regulation Of Developmental Growth (GO:0048638)	1/29	0.419221	0.606526	1.89199	1.64481	GHR	GO_BP	Upregulated
Regulation Of Neuron Migration (GO:2001222)	1/29	0.419221	0.606526	1.89199	1.64481	RELN	GO_BP	Upregulated
Cardiac Muscle Cell Action Potential (GO:0086001)	1/29	0.419221	0.606526	1.89199	1.64481	SCN1A	GO_BP	Upregulated
Regulation Of Voltage-Gated Calcium Channel Activity (GO:1901385)	1/29	0.419221	0.606526	1.89199	1.64481	PDE4B	GO_BP	Upregulated
Response To Alcohol (GO:0097305)	1/29	0.419221	0.606526	1.89199	1.64481	SLIT2	GO_BP	Upregulated
Response To Interferon-Beta (GO:0035456)	1/29	0.419221	0.606526	1.89199	1.64481	IFI16	GO_BP	Upregulated
Response To Steroid Hormone (GO:0048545)	1/29	0.419221	0.606526	1.89199	1.64481	TFPI	GO_BP	Upregulated
Glycolytic Process (GO:0006096)	1/29	0.419221	0.606526	1.89199	1.64481	ENO4	GO_BP	Upregulated
Vacuolar Acidification (GO:0007035)	1/29	0.419221	0.606526	1.89199	1.64481	ATP6V1B1	GO_BP	Upregulated
Integrated Stress Response Signaling (GO:0140467)	1/29	0.419221	0.606526	1.89199	1.64481	MAF	GO_BP	Upregulated
Modified Amino Acid Transport (GO:0072337)	1/29	0.419221	0.606526	1.89199	1.64481	SLC1A4	GO_BP	Upregulated
Negative Regulation Of DNA Binding (GO:0043392)	1/29	0.419221	0.606526	1.89199	1.64481	IFI16	GO_BP	Upregulated
Negative Regulation Of Plasma Membrane Bounded Cell Projection Assembly (GO:0120033)	1/29	0.419221	0.606526	1.89199	1.64481	SLIT2	GO_BP	Upregulated
Phosphatidic Acid Biosynthetic Process (GO:0006654)	1/29	0.419221	0.606526	1.89199	1.64481	DGKG	GO_BP	Upregulated
Positive Regulation Of B Cell Proliferation (GO:0030890)	1/29	0.419221	0.606526	1.89199	1.64481	NCKAP1L	GO_BP	Upregulated
Positive Regulation Of Calcium Ion Transport (GO:0051928)	1/29	0.419221	0.606526	1.89199	1.64481	CCR1	GO_BP	Upregulated
Positive Regulation Of Dephosphorylation (GO:0035306)	1/29	0.419221	0.606526	1.89199	1.64481	CDH5	GO_BP	Upregulated
Positive Regulation Of Neural Precursor Cell Proliferation (GO:2000179)	1/29	0.419221	0.606526	1.89199	1.64481	HAPLN1	GO_BP	Upregulated
Protein Acetylation (GO:0006473)	1/29	0.419221	0.606526	1.89199	1.64481	SPHK1	GO_BP	Upregulated
Chloride Transport (GO:0006821)	2/77	0.419558	0.606526	1.41312	1.22737	SLC26A8;GABRG3	GO_BP	Upregulated
Sphingolipid Biosynthetic Process (GO:0030148)	2/77	0.419558	0.606526	1.41312	1.22737	SPTLC3;SPHK1	GO_BP	Upregulated
Monoatomic Cation Homeostasis (GO:0055080)	2/77	0.419558	0.606526	1.41312	1.22737	SLC40A1;ATP6V1B1	GO_BP	Upregulated
Negative Regulation Of Blood Vessel Morphogenesis (GO:2000181)	2/77	0.419558	0.606526	1.41312	1.22737	SPRY2;TEK	GO_BP	Upregulated
Negative Regulation Of Transforming Growth Factor Beta Receptor Signaling Pathway (GO:0030512)	2/77	0.419558	0.606526	1.41312	1.22737	SPRY2;IL17RD	GO_BP	Upregulated
Neutrophil Migration (GO:1990266)	2/77	0.419558	0.606526	1.41312	1.22737	PDE4B;NCKAP1L	GO_BP	Upregulated
Positive Regulation Of Endothelial Cell Proliferation (GO:0001938)	2/77	0.419558	0.606526	1.41312	1.22737	EGF;TEK	GO_BP	Upregulated
Positive Regulation Of Response To Stimulus (GO:0048584)	2/77	0.419558	0.606526	1.41312	1.22737	EYA4;FGF10	GO_BP	Upregulated
Positive Regulation Of Synaptic Transmission (GO:0050806)	2/77	0.419558	0.606526	1.41312	1.22737	NLGN1;RELN	GO_BP	Upregulated
Regulation Of Response To External Stimulus (GO:0032101)	3/127	0.419873	0.606526	1.28232	1.1128	NLRP14;ALOX15;NLRP2	GO_BP	Upregulated
Regulation Of Innate Immune Response (GO:0045088)	2/78	0.425958	0.612813	1.39445	1.19005	IFI16;DTX4	GO_BP	Upregulated
Long-Chain Fatty Acid Metabolic Process (GO:0001676)	2/78	0.425958	0.612813	1.39445	1.19005	ALOX15;CYP1A1	GO_BP	Upregulated
Negative Regulation Of Protein Modification Process (GO:0031400)	2/78	0.425958	0.612813	1.39445	1.19005	IGFBP3;SLIT2	GO_BP	Upregulated
Proteolysis Involved In Protein Catabolic Process (GO:0051603)	2/78	0.425958	0.612813	1.39445	1.19005	CTSK;DTX4	GO_BP	Upregulated
GPI Anchor Biosynthetic Process (GO:0006506)	1/30	0.43001	0.612813	1.82665	1.5416	PIGZ	GO_BP	Upregulated
Artery Morphogenesis (GO:0048844)	1/30	0.43001	0.612813	1.82665	1.5416	TFAP2B	GO_BP	Upregulated
Cardiac Muscle Cell Action Potential Involved In Contraction (GO:0086002)	1/30	0.43001	0.612813	1.82665	1.5416	SCN1A	GO_BP	Upregulated
Response To Epidermal Growth Factor (GO:0070849)	1/30	0.43001	0.612813	1.82665	1.5416	SNAI2	GO_BP	Upregulated
Embryonic Skeletal System Morphogenesis (GO:0048704)	1/30	0.43001	0.612813	1.82665	1.5416	COL2A1	GO_BP	Upregulated
Homologous Chromosome Pairing At Meiosis (GO:0007129)	1/30	0.43001	0.612813	1.82665	1.5416	TEX11	GO_BP	Upregulated
Negative Regulation Of Axon Extension (GO:0030517)	1/30	0.43001	0.612813	1.82665	1.5416	SEMA3C	GO_BP	Upregulated
Negative Regulation Of Myeloid Leukocyte Differentiation (GO:0002762)	1/30	0.43001	0.612813	1.82665	1.5416	TLR4	GO_BP	Upregulated
Positive Regulation Of Interleukin-10 Production (GO:0032733)	1/30	0.43001	0.612813	1.82665	1.5416	TLR4	GO_BP	Upregulated
Positive Regulation Of Lipid Kinase Activity (GO:0090218)	1/30	0.43001	0.612813	1.82665	1.5416	TEK	GO_BP	Upregulated
Prostaglandin Metabolic Process (GO:0006693)	1/30	0.43001	0.612813	1.82665	1.5416	AKR1C1	GO_BP	Upregulated
Glycoprotein Biosynthetic Process (GO:0009101)	2/80	0.438645	0.619568	1.35856	1.11954	ST8SIA4;BMPR1B	GO_BP	Upregulated
Regulation Of Dendrite Morphogenesis (GO:0048814)	1/31	0.440599	0.619568	1.76568	1.44718	TNIK	GO_BP	Upregulated
Bile Acid Metabolic Process (GO:0008206)	1/31	0.440599	0.619568	1.76568	1.44718	AKR1C1	GO_BP	Upregulated
Regulation Of Protein Localization To Cell Surface (GO:2000008)	1/31	0.440599	0.619568	1.76568	1.44718	EGF	GO_BP	Upregulated
Regulation Of Transmembrane Receptor Protein Serine/Threonine Kinase Signaling Pathway (GO:0090092)	1/31	0.440599	0.619568	1.76568	1.44718	TFAP2B	GO_BP	Upregulated
Triglyceride Homeostasis (GO:0070328)	1/31	0.440599	0.619568	1.76568	1.44718	PLA2G12B	GO_BP	Upregulated
Leukocyte Cell-Cell Adhesion (GO:0007159)	1/31	0.440599	0.619568	1.76568	1.44718	JAM2	GO_BP	Upregulated
Negative Regulation Of DNA Biosynthetic Process (GO:2000279)	1/31	0.440599	0.619568	1.76568	1.44718	DACH1	GO_BP	Upregulated
Negative Regulation Of Cell-Matrix Adhesion (GO:0001953)	1/31	0.440599	0.619568	1.76568	1.44718	ARHGAP6	GO_BP	Upregulated
Negative Regulation Of Developmental Growth (GO:0048640)	1/31	0.440599	0.619568	1.76568	1.44718	DCC	GO_BP	Upregulated
Negative Regulation Of Microtubule Polymerization Or Depolymerization (GO:0031111)	1/31	0.440599	0.619568	1.76568	1.44718	CDH5	GO_BP	Upregulated
Phospholipid Translocation (GO:0045332)	1/31	0.440599	0.619568	1.76568	1.44718	ATP10D	GO_BP	Upregulated
Positive Regulation Of Extrinsic Apoptotic Signaling Pathway (GO:2001238)	1/31	0.440599	0.619568	1.76568	1.44718	TLR4	GO_BP	Upregulated
Presynaptic Endocytosis (GO:0140238)	1/31	0.440599	0.619568	1.76568	1.44718	NLGN1	GO_BP	Upregulated
Receptor Signaling Pathway Via STAT (GO:0097696)	1/31	0.440599	0.619568	1.76568	1.44718	GHR	GO_BP	Upregulated
Macromolecule Modification (GO:0043412)	2/81	0.444931	0.624554	1.34129	1.08623	ST8SIA4;CPE	GO_BP	Upregulated
Positive Regulation Of Growth (GO:0045927)	2/81	0.444931	0.624554	1.34129	1.08623	SPHK1;AKAP6	GO_BP	Upregulated
Amide Transport (GO:0042886)	1/32	0.450992	0.62862	1.70863	1.36059	ABCG2	GO_BP	Upregulated
Female Gamete Generation (GO:0007292)	1/32	0.450992	0.62862	1.70863	1.36059	PTN	GO_BP	Upregulated
Transition Metal Ion Transport (GO:0000041)	1/32	0.450992	0.62862	1.70863	1.36059	CP	GO_BP	Upregulated
Glycosphingolipid Metabolic Process (GO:0006687)	1/32	0.450992	0.62862	1.70863	1.36059	B4GALNT1	GO_BP	Upregulated
Intracellular pH Reduction (GO:0051452)	1/32	0.450992	0.62862	1.70863	1.36059	ATP6V1B1	GO_BP	Upregulated
Mesenchymal Cell Migration (GO:0090497)	1/32	0.450992	0.62862	1.70863	1.36059	SEMA3C	GO_BP	Upregulated
Negative Regulation Of G1/S Transition Of Mitotic Cell Cycle (GO:2000134)	1/32	0.450992	0.62862	1.70863	1.36059	MYO16	GO_BP	Upregulated
Proteoglycan Biosynthetic Process (GO:0030166)	1/32	0.450992	0.62862	1.70863	1.36059	BMPR1B	GO_BP	Upregulated
Regulation Of Cell Population Proliferation (GO:0042127)	15/766	0.452328	0.629929	1.05915	0.840275	TFAP2B;EGF;IGFBP3;FN1;PTN;S100B;MEIS2;MYO16;KITLG;FGF7;MEIS1;FGF8;FGF9;ADAMTS1;FABP7	GO_BP	Upregulated
Antigen Receptor-Mediated Signaling Pathway (GO:0050851)	3/134	0.454089	0.631827	1.21337	0.957908	BTK;PDE4B;NCKAP1L	GO_BP	Upregulated
Calcium Ion Transmembrane Import Into Cytosol (GO:0097553)	2/83	0.457385	0.633393	1.30804	1.02319	HTR2A;SCN1A	GO_BP	Upregulated
Vascular Transport (GO:0010232)	2/83	0.457385	0.633393	1.30804	1.02319	SLC1A4;ABCG2	GO_BP	Upregulated
Actin Filament Bundle Assembly (GO:0051017)	1/33	0.461193	0.633393	1.65515	1.28099	NEDD9	GO_BP	Upregulated
Actin Filament Bundle Organization (GO:0061572)	1/33	0.461193	0.633393	1.65515	1.28099	NEDD9	GO_BP	Upregulated
Signal Transduction By P53 Class Mediator (GO:0072331)	1/33	0.461193	0.633393	1.65515	1.28099	IFI16	GO_BP	Upregulated
Glycolipid Metabolic Process (GO:0006664)	1/33	0.461193	0.633393	1.65515	1.28099	B4GALNT1	GO_BP	Upregulated
ncRNA Catabolic Process (GO:0034661)	1/33	0.461193	0.633393	1.65515	1.28099	SLFN13	GO_BP	Upregulated
Negative Regulation Of Epithelial Cell Migration (GO:0010633)	1/33	0.461193	0.633393	1.65515	1.28099	SLIT2	GO_BP	Upregulated
Phosphatidic Acid Metabolic Process (GO:0046473)	1/33	0.461193	0.633393	1.65515	1.28099	DGKG	GO_BP	Upregulated
Positive Regulation Of DNA Binding (GO:0043388)	1/33	0.461193	0.633393	1.65515	1.28099	EGF	GO_BP	Upregulated
Positive Regulation Of Epidermal Growth Factor Receptor Signaling Pathway (GO:0045742)	1/33	0.461193	0.633393	1.65515	1.28099	EGF	GO_BP	Upregulated
Positive Regulation Of Ion Transmembrane Transporter Activity (GO:0032414)	1/33	0.461193	0.633393	1.65515	1.28099	RELN	GO_BP	Upregulated
Positive Regulation Of Protein Dephosphorylation (GO:0035307)	1/33	0.461193	0.633393	1.65515	1.28099	CDH5	GO_BP	Upregulated
Positive Regulation Of Telomerase Activity (GO:0051973)	1/33	0.461193	0.633393	1.65515	1.28099	PARM1	GO_BP	Upregulated
Regulation Of NLRP3 Inflammasome Complex Assembly (GO:1900225)	1/33	0.461193	0.633393	1.65515	1.28099	TLR4	GO_BP	Upregulated
Regulation Of Protein Kinase B Signaling (GO:0051896)	3/136	0.463713	0.636304	1.195	0.918343	EGF;SPRY2;TEK	GO_BP	Upregulated
Negative Regulation Of Cellular Biosynthetic Process (GO:0031327)	3/137	0.468498	0.639405	1.18602	0.899269	DACH1;IGFBP5;SNAI2	GO_BP	Upregulated
Transport Across Blood-Brain Barrier (GO:0150104)	2/85	0.469675	0.639405	1.27639	0.964585	SLC1A4;ABCG2	GO_BP	Upregulated
Regulation Of Metal Ion Transport (GO:0010959)	1/34	0.471204	0.639405	1.60491	1.20764	NKAIN2	GO_BP	Upregulated
Regulation Of Phosphatidylinositol 3-Kinase Activity (GO:0043551)	1/34	0.471204	0.639405	1.60491	1.20764	TEK	GO_BP	Upregulated
Cellular Response To Amyloid-Beta (GO:1904646)	1/34	0.471204	0.639405	1.60491	1.20764	TLR4	GO_BP	Upregulated
Cellular Response To Glucose Stimulus (GO:0071333)	1/34	0.471204	0.639405	1.60491	1.20764	PTPRN2	GO_BP	Upregulated
Response To Estrogen (GO:0043627)	1/34	0.471204	0.639405	1.60491	1.20764	GSTM3	GO_BP	Upregulated
Negative Regulation Of JNK Cascade (GO:0046329)	1/34	0.471204	0.639405	1.60491	1.20764	MECOM	GO_BP	Upregulated
Negative Regulation Of Ras Protein Signal Transduction (GO:0046580)	1/34	0.471204	0.639405	1.60491	1.20764	SPRY2	GO_BP	Upregulated
Positive Regulation Of Carbohydrate Metabolic Process (GO:0045913)	1/34	0.471204	0.639405	1.60491	1.20764	EGF	GO_BP	Upregulated
Positive Regulation Of Neuron Death (GO:1901216)	1/34	0.471204	0.639405	1.60491	1.20764	TFAP2B	GO_BP	Upregulated
Regulation Of DNA Biosynthetic Process (GO:2000278)	1/34	0.471204	0.639405	1.60491	1.20764	DACH1	GO_BP	Upregulated
Regulation Of calcineurin-NFAT Signaling Cascade (GO:0070884)	1/34	0.471204	0.639405	1.60491	1.20764	AKAP6	GO_BP	Upregulated
Positive Regulation Of Transcription By RNA Polymerase II (GO:0045944)	18/938	0.475657	0.643343	1.03696	0.77052	FOXA1;TFAP2B;NR2F1;WAS;MEIS2;RUNX2;ETV5;CHCHD2;MEIS1;PAX8;IFI16;ASXL3;NRIP1;ATOH8;RARB;ERG;BMPR1B;TLR4	GO_BP	Upregulated
Exocytosis (GO:0006887)	2/86	0.475758	0.643343	1.26113	0.936825	CCR1;SYTL2	GO_BP	Upregulated
Negative Regulation Of Angiogenesis (GO:0016525)	2/86	0.475758	0.643343	1.26113	0.936825	SPRY2;TEK	GO_BP	Upregulated
Intracellular Calcium Ion Homeostasis (GO:0006874)	3/139	0.478009	0.643343	1.16846	0.862469	CCR1;CDH5;HTR2A	GO_BP	Upregulated
Protein Localization To Membrane (GO:0072657)	4/192	0.478287	0.643343	1.12708	0.831271	NLGN1;CPE;TNIK;PTN	GO_BP	Upregulated
Regulation Of Postsynaptic Membrane Potential (GO:0060078)	1/35	0.48103	0.643343	1.55763	1.13991	GABRG3	GO_BP	Upregulated
Regulation Of Sodium Ion Transport (GO:0002028)	1/35	0.48103	0.643343	1.55763	1.13991	NKAIN2	GO_BP	Upregulated
Dendrite Morphogenesis (GO:0048813)	1/35	0.48103	0.643343	1.55763	1.13991	PTN	GO_BP	Upregulated
Intrinsic Apoptotic Signaling Pathway By P53 Class Mediator (GO:0072332)	1/35	0.48103	0.643343	1.55763	1.13991	IFI16	GO_BP	Upregulated
Liver Development (GO:0001889)	1/35	0.48103	0.643343	1.55763	1.13991	ARID5B	GO_BP	Upregulated
Macrophage Activation (GO:0042116)	1/35	0.48103	0.643343	1.55763	1.13991	TLR4	GO_BP	Upregulated
Negative Regulation Of Cell Cycle G1/S Phase Transition (GO:1902807)	1/35	0.48103	0.643343	1.55763	1.13991	MYO16	GO_BP	Upregulated
Neutral Amino Acid Transport (GO:0015804)	1/35	0.48103	0.643343	1.55763	1.13991	SLC1A4	GO_BP	Upregulated
Platelet Aggregation (GO:0070527)	1/35	0.48103	0.643343	1.55763	1.13991	CSRP1	GO_BP	Upregulated
Positive Regulation Of Mitotic Nuclear Division (GO:0045840)	1/35	0.48103	0.643343	1.55763	1.13991	EGF	GO_BP	Upregulated
Positive Regulation Of Substrate Adhesion-Dependent Cell Spreading (GO:1900026)	1/35	0.48103	0.643343	1.55763	1.13991	NEDD9	GO_BP	Upregulated
Regulation Of Cardiac Muscle Contraction (GO:0055117)	1/35	0.48103	0.643343	1.55763	1.13991	PDE4B	GO_BP	Upregulated
Regulation Of Insulin Secretion (GO:0050796)	2/87	0.481798	0.643343	1.24623	0.910034	TFAP2B;TRH	GO_BP	Upregulated
Regulation Of Type II Interferon Production (GO:0032649)	2/87	0.481798	0.643343	1.24623	0.910034	PDE4B;TLR4	GO_BP	Upregulated
Regulation Of Receptor Internalization (GO:0002090)	1/36	0.490674	0.651907	1.51305	1.07726	EGF	GO_BP	Upregulated
Lytic Vacuole Organization (GO:0080171)	1/36	0.490674	0.651907	1.51305	1.07726	CLVS1	GO_BP	Upregulated
Negative Regulation Of Sequestering Of Calcium Ion (GO:0051283)	1/36	0.490674	0.651907	1.51305	1.07726	HTR2A	GO_BP	Upregulated
Positive Regulation Of Double-Strand Break Repair Via Homologous Recombination (GO:1905168)	1/36	0.490674	0.651907	1.51305	1.07726	WAS	GO_BP	Upregulated
Positive Regulation Of Interferon-Beta Production (GO:0032728)	1/36	0.490674	0.651907	1.51305	1.07726	TLR4	GO_BP	Upregulated
Receptor Signaling Pathway Via JAK-STAT (GO:0007259)	1/36	0.490674	0.651907	1.51305	1.07726	GHR	GO_BP	Upregulated
Regulation Of Vesicle-Mediated Transport (GO:0060627)	2/89	0.49375	0.654898	1.21746	0.859191	SPHK1;STXBP5L	GO_BP	Upregulated
Positive Regulation Of DNA Repair (GO:0045739)	2/89	0.49375	0.654898	1.21746	0.859191	EYA4;FGF10	GO_BP	Upregulated
Axonemal Dynein Complex Assembly (GO:0070286)	1/37	0.500139	0.656251	1.47095	1.01917	DNAH7	GO_BP	Upregulated
Regulation Of Ossification (GO:0030278)	1/37	0.500139	0.656251	1.47095	1.01917	PTN	GO_BP	Upregulated
Regulation Of p38MAPK Cascade (GO:1900744)	1/37	0.500139	0.656251	1.47095	1.01917	SPHK1	GO_BP	Upregulated
Calcium Ion Import Across Plasma Membrane (GO:0098703)	1/37	0.500139	0.656251	1.47095	1.01917	SCN1A	GO_BP	Upregulated
Ventricular Septum Development (GO:0003281)	1/37	0.500139	0.656251	1.47095	1.01917	SLIT2	GO_BP	Upregulated
Mitochondrion Disassembly (GO:0061726)	1/37	0.500139	0.656251	1.47095	1.01917	CTSK	GO_BP	Upregulated
Muscle Tissue Development (GO:0060537)	1/37	0.500139	0.656251	1.47095	1.01917	CSRP1	GO_BP	Upregulated
Negative Regulation Of Endothelial Cell Migration (GO:0010596)	1/37	0.500139	0.656251	1.47095	1.01917	SLIT2	GO_BP	Upregulated
Negative Regulation Of Endothelial Cell Proliferation (GO:0001937)	1/37	0.500139	0.656251	1.47095	1.01917	ATOH8	GO_BP	Upregulated
Negative Regulation Of Stress-Activated MAPK Cascade (GO:0032873)	1/37	0.500139	0.656251	1.47095	1.01917	MECOM	GO_BP	Upregulated
Positive Regulation Of Receptor Signaling Pathway Via JAK-STAT (GO:0046427)	1/37	0.500139	0.656251	1.47095	1.01917	GHR	GO_BP	Upregulated
Positive Regulation Of Receptor Signaling Pathway Via STAT (GO:1904894)	1/37	0.500139	0.656251	1.47095	1.01917	GHR	GO_BP	Upregulated
Protein Acylation (GO:0043543)	1/37	0.500139	0.656251	1.47095	1.01917	SPHK1	GO_BP	Upregulated
Ras Protein Signal Transduction (GO:0007265)	3/144	0.501432	0.656322	1.12673	0.777771	DOK6;WAS;ARHGAP6	GO_BP	Upregulated
Actin Filament Organization (GO:0007015)	3/144	0.501432	0.656322	1.12673	0.777771	WAS;NEDD9;ERMN	GO_BP	Upregulated
Regulation Of Cell Adhesion (GO:0030155)	3/144	0.501432	0.656322	1.12673	0.777771	VTN;PLXNA2;NID1	GO_BP	Upregulated
Positive Regulation Of Binding (GO:0051099)	2/91	0.505525	0.661135	1.18998	0.811751	VTN;EGF	GO_BP	Upregulated
Amino Acid Catabolic Process (GO:0009063)	1/38	0.509428	0.661341	1.43112	0.965241	HNMT	GO_BP	Upregulated
Regulation Of Neurotransmitter Secretion (GO:0046928)	1/38	0.509428	0.661341	1.43112	0.965241	CPLX4	GO_BP	Upregulated
Regulation Of Protein Import Into Nucleus (GO:0042306)	1/38	0.509428	0.661341	1.43112	0.965241	ZIC1	GO_BP	Upregulated
Response To Peptide (GO:1901652)	1/38	0.509428	0.661341	1.43112	0.965241	MMP13	GO_BP	Upregulated
Response To Transforming Growth Factor Beta (GO:0071559)	1/38	0.509428	0.661341	1.43112	0.965241	SOX6	GO_BP	Upregulated
Fatty Acid Transport (GO:0015908)	1/38	0.509428	0.661341	1.43112	0.965241	FABP7	GO_BP	Upregulated
Membrane Assembly (GO:0071709)	1/38	0.509428	0.661341	1.43112	0.965241	NLGN1	GO_BP	Upregulated
Positive Regulation Of Cation Channel Activity (GO:2001259)	1/38	0.509428	0.661341	1.43112	0.965241	AKAP6	GO_BP	Upregulated
Positive Regulation Of Myoblast Differentiation (GO:0045663)	1/38	0.509428	0.661341	1.43112	0.965241	IGFBP3	GO_BP	Upregulated
Steroid Metabolic Process (GO:0008202)	2/92	0.511346	0.663289	1.17669	0.789219	AKR1C1;CYP1A1	GO_BP	Upregulated
Negative Regulation Of Amide Metabolic Process (GO:0034249)	2/93	0.517122	0.667181	1.1637	0.767436	IGFBP5;SPHK1	GO_BP	Upregulated
Regulation Of Nitric Oxide Biosynthetic Process (GO:0045428)	1/39	0.518546	0.667181	1.39339	0.915074	TLR4	GO_BP	Upregulated
Release Of Sequestered Calcium Ion Into Cytosol (GO:0051209)	1/39	0.518546	0.667181	1.39339	0.915074	HTR2A	GO_BP	Upregulated
Digestive Tract Development (GO:0048565)	1/39	0.518546	0.667181	1.39339	0.915074	RARB	GO_BP	Upregulated
Heterochromatin Organization (GO:0070828)	1/39	0.518546	0.667181	1.39339	0.915074	MECOM	GO_BP	Upregulated
Vitamin Transport (GO:0051180)	1/39	0.518546	0.667181	1.39339	0.915074	ABCG2	GO_BP	Upregulated
Negative Regulation Of Transport (GO:0051051)	1/39	0.518546	0.667181	1.39339	0.915074	EGF	GO_BP	Upregulated
Nuclear-Transcribed mRNA Catabolic Process, Deadenylation-Dependent Decay (GO:0000288)	1/39	0.518546	0.667181	1.39339	0.915074	SAMD4A	GO_BP	Upregulated
Odontogenesis (GO:0042476)	1/39	0.518546	0.667181	1.39339	0.915074	FGF8	GO_BP	Upregulated
Positive Regulation Of ATP-dependent Activity (GO:0032781)	1/39	0.518546	0.667181	1.39339	0.915074	FGF10	GO_BP	Upregulated
Negative Regulation Of Protein Phosphorylation (GO:0001933)	3/149	0.524309	0.67055	1.08787	0.702409	IGFBP3;SPRY2;SLIT2	GO_BP	Upregulated
Regulation Of Cytokine-Mediated Signaling Pathway (GO:0001959)	1/40	0.527494	0.67055	1.35759	0.868338	SPHK1	GO_BP	Upregulated
L-alpha-amino Acid Transmembrane Transport (GO:1902475)	1/40	0.527494	0.67055	1.35759	0.868338	SLC1A4	GO_BP	Upregulated
Regulation Of Microtubule Polymerization (GO:0031113)	1/40	0.527494	0.67055	1.35759	0.868338	CDH5	GO_BP	Upregulated
Regulation Of Protein Dephosphorylation (GO:0035304)	1/40	0.527494	0.67055	1.35759	0.868338	CDH5	GO_BP	Upregulated
Cyclic-Nucleotide-Mediated Signaling (GO:0019935)	1/40	0.527494	0.67055	1.35759	0.868338	AKAP6	GO_BP	Upregulated
Endothelial Cell Migration (GO:0043542)	1/40	0.527494	0.67055	1.35759	0.868338	CDH5	GO_BP	Upregulated
Synaptic Vesicle Endocytosis (GO:0048488)	1/40	0.527494	0.67055	1.35759	0.868338	NLGN1	GO_BP	Upregulated
Water-Soluble Vitamin Metabolic Process (GO:0006767)	1/40	0.527494	0.67055	1.35759	0.868338	HLCS	GO_BP	Upregulated
Negative Regulation Of Mitotic Cell Cycle Phase Transition (GO:1901991)	1/40	0.527494	0.67055	1.35759	0.868338	MYO16	GO_BP	Upregulated
Negative Regulation Of Secretion By Cell (GO:1903531)	1/40	0.527494	0.67055	1.35759	0.868338	TRH	GO_BP	Upregulated
Nucleic Acid-Templated Transcription (GO:0097659)	1/40	0.527494	0.67055	1.35759	0.868338	PAX8	GO_BP	Upregulated
Positive Regulation Of Insulin Secretion (GO:0032024)	1/40	0.527494	0.67055	1.35759	0.868338	TRH	GO_BP	Upregulated
Positive Regulation Of Monoatomic Ion Transport (GO:0043270)	1/40	0.527494	0.67055	1.35759	0.868338	CCR1	GO_BP	Upregulated
Positive Regulation Of Wound Healing (GO:0090303)	1/40	0.527494	0.67055	1.35759	0.868338	VTN	GO_BP	Upregulated
T Cell Receptor Signaling Pathway (GO:0050852)	2/95	0.528536	0.671338	1.13856	0.725996	PDE4B;BTK	GO_BP	Upregulated
Supramolecular Fiber Organization (GO:0097435)	6/316	0.534312	0.676304	1.02443	0.642086	COL2A1;COL11A1;COL5A2;TLL1;NCKAP5;ERMN	GO_BP	Upregulated
O-glycan Processing (GO:0016266)	1/41	0.536277	0.676304	1.32358	0.82473	GCNT4	GO_BP	Upregulated
Regulation Of Heart Rate By Cardiac Conduction (GO:0086091)	1/41	0.536277	0.676304	1.32358	0.82473	KCNJ5	GO_BP	Upregulated
Acylglycerol Metabolic Process (GO:0006639)	1/41	0.536277	0.676304	1.32358	0.82473	DGKG	GO_BP	Upregulated
Carbohydrate Catabolic Process (GO:0016052)	1/41	0.536277	0.676304	1.32358	0.82473	ENO4	GO_BP	Upregulated
Cellular Response To Retinoic Acid (GO:0071300)	1/41	0.536277	0.676304	1.32358	0.82473	WNT3	GO_BP	Upregulated
Response To Amino Acid Starvation (GO:1990928)	1/41	0.536277	0.676304	1.32358	0.82473	DAPL1	GO_BP	Upregulated
Stem Cell Differentiation (GO:0048863)	1/41	0.536277	0.676304	1.32358	0.82473	GPM6A	GO_BP	Upregulated
Lymphocyte Migration (GO:0072676)	1/41	0.536277	0.676304	1.32358	0.82473	NEDD9	GO_BP	Upregulated
Regulation Of Canonical Wnt Signaling Pathway (GO:0060828)	4/207	0.537103	0.67681	1.04299	0.648287	EGF;SNAI2;LGR5;FGF10	GO_BP	Upregulated
Positive Regulation Of NF-kappaB Transcription Factor Activity (GO:0051092)	3/152	0.537755	0.677094	1.0658	0.661171	SPHK1;BTK;TLR4	GO_BP	Upregulated
Regulation Of Protein Localization (GO:0032880)	2/97	0.539767	0.679089	1.11448	0.687206	EGF;NEDD9	GO_BP	Upregulated
Cellular Response To Amino Acid Starvation (GO:0034198)	1/42	0.544896	0.680677	1.29123	0.783985	DAPL1	GO_BP	Upregulated
Cellular Response To Glucose Starvation (GO:0042149)	1/42	0.544896	0.680677	1.29123	0.783985	IFI16	GO_BP	Upregulated
Stress-Activated MAPK Cascade (GO:0051403)	1/42	0.544896	0.680677	1.29123	0.783985	MAPK11	GO_BP	Upregulated
Substantia Nigra Development (GO:0021762)	1/42	0.544896	0.680677	1.29123	0.783985	FGF9	GO_BP	Upregulated
Monoatomic Cation Transport (GO:0006812)	1/42	0.544896	0.680677	1.29123	0.783985	ATP10D	GO_BP	Upregulated
Organic Hydroxy Compound Biosynthetic Process (GO:1901617)	1/42	0.544896	0.680677	1.29123	0.783985	ALOX15	GO_BP	Upregulated
Positive Regulation Of Calcium Ion Transmembrane Transport (GO:1904427)	1/42	0.544896	0.680677	1.29123	0.783985	AKAP6	GO_BP	Upregulated
Positive Regulation Of Neuron Differentiation (GO:0045666)	1/42	0.544896	0.680677	1.29123	0.783985	PCP4	GO_BP	Upregulated
Negative Regulation Of Macromolecule Biosynthetic Process (GO:0010558)	2/98	0.545313	0.680677	1.10281	0.66874	DACH1;IGFBP5	GO_BP	Upregulated
Phosphatidylinositol Biosynthetic Process (GO:0006661)	2/98	0.545313	0.680677	1.10281	0.66874	CISH;PIGZ	GO_BP	Upregulated
Skeletal System Morphogenesis (GO:0048705)	1/43	0.553356	0.687477	1.26042	0.745861	MMP13	GO_BP	Upregulated
Glycolipid Biosynthetic Process (GO:0009247)	1/43	0.553356	0.687477	1.26042	0.745861	PIGZ	GO_BP	Upregulated
Learning (GO:0007612)	1/43	0.553356	0.687477	1.26042	0.745861	PTN	GO_BP	Upregulated
Lysosome Organization (GO:0007040)	1/43	0.553356	0.687477	1.26042	0.745861	CLVS1	GO_BP	Upregulated
Negative Regulation Of BMP Signaling Pathway (GO:0030514)	1/43	0.553356	0.687477	1.26042	0.745861	SOSTDC1	GO_BP	Upregulated
Positive Regulation Of Cell-Matrix Adhesion (GO:0001954)	1/43	0.553356	0.687477	1.26042	0.745861	TEK	GO_BP	Upregulated
Protein Complex Oligomerization (GO:0051259)	2/100	0.556264	0.690549	1.08019	0.633548	KCNC1;TIFA	GO_BP	Upregulated
Negative Regulation Of Cell Population Proliferation (GO:0008285)	7/379	0.557698	0.690771	0.995502	0.581311	TFAP2B;IGFBP5;ADAMTS1;FABP7;IGFBP3;BMPR1B;MYO16	GO_BP	Upregulated
Cellular Response To Ketone (GO:1901655)	1/44	0.561659	0.690771	1.23105	0.710143	POSTN	GO_BP	Upregulated
Regulation Of Transport (GO:0051049)	1/44	0.561659	0.690771	1.23105	0.710143	PTPRN2	GO_BP	Upregulated
Regulation Of Viral Entry Into Host Cell (GO:0046596)	1/44	0.561659	0.690771	1.23105	0.710143	TMPRSS4	GO_BP	Upregulated
Embryonic Organ Morphogenesis (GO:0048562)	1/44	0.561659	0.690771	1.23105	0.710143	EFEMP1	GO_BP	Upregulated
Synaptic Vesicle Recycling (GO:0036465)	1/44	0.561659	0.690771	1.23105	0.710143	NLGN1	GO_BP	Upregulated
Phosphatidylinositol Phosphate Biosynthetic Process (GO:0046854)	1/44	0.561659	0.690771	1.23105	0.710143	CISH	GO_BP	Upregulated
Positive Regulation Of Biosynthetic Process (GO:0009891)	1/44	0.561659	0.690771	1.23105	0.710143	TLR4	GO_BP	Upregulated
Positive Regulation Of Chemotaxis (GO:0050921)	1/44	0.561659	0.690771	1.23105	0.710143	PTN	GO_BP	Upregulated
Positive Regulation Of Nucleocytoplasmic Transport (GO:0046824)	1/44	0.561659	0.690771	1.23105	0.710143	ZIC1	GO_BP	Upregulated
Regulation Of B Cell Proliferation (GO:0030888)	1/44	0.561659	0.690771	1.23105	0.710143	NCKAP1L	GO_BP	Upregulated
Regulation Of Cell-Substrate Adhesion (GO:0010810)	1/44	0.561659	0.690771	1.23105	0.710143	ALOX15	GO_BP	Upregulated
Regulation Of Protein Secretion (GO:0050708)	2/102	0.567027	0.696295	1.05848	0.600529	TFAP2B;STXBP5L	GO_BP	Upregulated
Protein Catabolic Process (GO:0030163)	2/102	0.567027	0.696295	1.05848	0.600529	CTSK;DTX4	GO_BP	Upregulated
Regulation Of Stem Cell Differentiation (GO:2000736)	1/45	0.569808	0.696481	1.20301	0.676639	PTN	GO_BP	Upregulated
Regulation Of Telomerase Activity (GO:0051972)	1/45	0.569808	0.696481	1.20301	0.676639	PARM1	GO_BP	Upregulated
Hexose Metabolic Process (GO:0019318)	1/45	0.569808	0.696481	1.20301	0.676639	TFAP2B	GO_BP	Upregulated
Zymogen Activation (GO:0031638)	1/45	0.569808	0.696481	1.20301	0.676639	IFI16	GO_BP	Upregulated
Organic Hydroxy Compound Transport (GO:0015850)	1/45	0.569808	0.696481	1.20301	0.676639	AKR1C1	GO_BP	Upregulated
Regulation Of Apoptotic Signaling Pathway (GO:2001233)	1/45	0.569808	0.696481	1.20301	0.676639	CTSK	GO_BP	Upregulated
Positive Regulation Of Inflammatory Response (GO:0050729)	2/104	0.5776	0.701401	1.03762	0.569522	MGST2;TLR4	GO_BP	Upregulated
Positive Regulation Of Kinase Activity (GO:0033674)	2/104	0.5776	0.701401	1.03762	0.569522	RELN;TEK	GO_BP	Upregulated
Regulation Of Cytokine Production Involved In Inflammatory Response (GO:1900015)	1/46	0.577806	0.701401	1.17622	0.645174	TLR4	GO_BP	Upregulated
Regulation Of Interleukin-10 Production (GO:0032653)	1/46	0.577806	0.701401	1.17622	0.645174	TLR4	GO_BP	Upregulated
Amino Acid Transport (GO:0006865)	1/46	0.577806	0.701401	1.17622	0.645174	SLC1A4	GO_BP	Upregulated
Cardiac Conduction (GO:0061337)	1/46	0.577806	0.701401	1.17622	0.645174	KCNJ5	GO_BP	Upregulated
Homotypic Cell-Cell Adhesion (GO:0034109)	1/46	0.577806	0.701401	1.17622	0.645174	CSRP1	GO_BP	Upregulated
Positive Regulation Of Cell-Cell Adhesion (GO:0022409)	1/46	0.577806	0.701401	1.17622	0.645174	FOXA1	GO_BP	Upregulated
Positive Regulation Of Peptide Hormone Secretion (GO:0090277)	1/46	0.577806	0.701401	1.17622	0.645174	TRH	GO_BP	Upregulated
Positive Regulation Of Multicellular Organismal Process (GO:0051240)	7/387	0.579845	0.703338	0.97414	0.530901	GHR;PAX8;IFI16;EGF;PTN;SOX6;BMPR1B	GO_BP	Upregulated
Positive Regulation Of Stress-Activated MAPK Cascade (GO:0032874)	2/105	0.582816	0.705006	1.02749	0.554727	SPHK1;TNIK	GO_BP	Upregulated
Protein Phosphorylation (GO:0006468)	9/500	0.583557	0.705006	0.969056	0.521946	RELN;EFEMP1;IGFBP3;BTK;TNIK;ERG;TEK;BMPR1B;TLR4	GO_BP	Upregulated
Nitrogen Compound Transport (GO:0071705)	3/163	0.58514	0.705006	0.991967	0.531598	SLC26A8;SLC1A4;ABCG2	GO_BP	Upregulated
Regulation Of Interleukin-2 Production (GO:0032663)	1/47	0.585656	0.705006	1.15059	0.61559	PDE4B	GO_BP	Upregulated
Cognition (GO:0050890)	1/47	0.585656	0.705006	1.15059	0.61559	SLC1A4	GO_BP	Upregulated
Response To Organonitrogen Compound (GO:0010243)	1/47	0.585656	0.705006	1.15059	0.61559	HLCS	GO_BP	Upregulated
Epithelial To Mesenchymal Transition (GO:0001837)	1/47	0.585656	0.705006	1.15059	0.61559	SNAI2	GO_BP	Upregulated
Insulin Receptor Signaling Pathway (GO:0008286)	1/47	0.585656	0.705006	1.15059	0.61559	IRS4	GO_BP	Upregulated
Negative Regulation Of Tumor Necrosis Factor Production (GO:0032720)	1/47	0.585656	0.705006	1.15059	0.61559	TLR4	GO_BP	Upregulated
Positive Regulation Of TOR Signaling (GO:0032008)	1/47	0.585656	0.705006	1.15059	0.61559	NCKAP1L	GO_BP	Upregulated
Cellular Response To Mechanical Stimulus (GO:0071260)	1/48	0.59336	0.711048	1.12605	0.587745	TLR4	GO_BP	Upregulated
Cellular Response To Radiation (GO:0071478)	1/48	0.59336	0.711048	1.12605	0.587745	IFI16	GO_BP	Upregulated
Regulation Of Tumor Necrosis Factor-Mediated Signaling Pathway (GO:0010803)	1/48	0.59336	0.711048	1.12605	0.587745	SPHK1	GO_BP	Upregulated
Chloride Transmembrane Transport (GO:1902476)	1/48	0.59336	0.711048	1.12605	0.587745	GABRG3	GO_BP	Upregulated
Oligosaccharide Metabolic Process (GO:0009311)	1/48	0.59336	0.711048	1.12605	0.587745	ST8SIA4	GO_BP	Upregulated
Post-Translational Protein Modification (GO:0043687)	1/48	0.59336	0.711048	1.12605	0.587745	HLCS	GO_BP	Upregulated
Glycerophospholipid Biosynthetic Process (GO:0046474)	2/108	0.598178	0.714184	0.998261	0.512973	DGKG;ALOX15	GO_BP	Upregulated
Lipid Transport (GO:0006869)	2/108	0.598178	0.714184	0.998261	0.512973	AKR1C1;FABP7	GO_BP	Upregulated
Autophagy Of Mitochondrion (GO:0000422)	1/49	0.600922	0.714184	1.10253	0.56151	CTSK	GO_BP	Upregulated
Erythrocyte Differentiation (GO:0030218)	1/49	0.600922	0.714184	1.10253	0.56151	NCKAP1L	GO_BP	Upregulated
Unsaturated Fatty Acid Metabolic Process (GO:0033559)	1/49	0.600922	0.714184	1.10253	0.56151	ALOX15	GO_BP	Upregulated
Heterophilic Cell-Cell Adhesion Via Plasma Membrane Cell Adhesion Molecules (GO:0007157)	1/49	0.600922	0.714184	1.10253	0.56151	NLGN1	GO_BP	Upregulated
Intrinsic Apoptotic Signaling Pathway In Response To DNA Damage (GO:0008630)	1/49	0.600922	0.714184	1.10253	0.56151	IFI16	GO_BP	Upregulated
Negative Regulation Of DNA Metabolic Process (GO:0051053)	1/49	0.600922	0.714184	1.10253	0.56151	DACH1	GO_BP	Upregulated
Negative Regulation Of T Cell Activation (GO:0050868)	1/49	0.600922	0.714184	1.10253	0.56151	NCKAP1L	GO_BP	Upregulated
Negative Regulation Of Tumor Necrosis Factor Superfamily Cytokine Production (GO:1903556)	1/49	0.600922	0.714184	1.10253	0.56151	TLR4	GO_BP	Upregulated
Proton Transmembrane Transport (GO:1902600)	1/49	0.600922	0.714184	1.10253	0.56151	ATP6V1B1	GO_BP	Upregulated
Response To Lipid (GO:0033993)	2/110	0.608182	0.720848	0.979675	0.487174	FOXA1;TLR4	GO_BP	Upregulated
Regulation Of JNK Cascade (GO:0046328)	2/110	0.608182	0.720848	0.979675	0.487174	MECOM;TNIK	GO_BP	Upregulated
Regulation Of Interferon-Beta Production (GO:0032648)	1/50	0.608343	0.720848	1.07998	0.536767	TLR4	GO_BP	Upregulated
Dicarboxylic Acid Metabolic Process (GO:0043648)	1/50	0.608343	0.720848	1.07998	0.536767	ME3	GO_BP	Upregulated
Regulation Of Cell Growth (GO:0001558)	4/227	0.609963	0.722229	0.948473	0.468884	CISH;SPHK1;AKAP6;SLIT2	GO_BP	Upregulated
Regulation Of Transforming Growth Factor Beta Receptor Signaling Pathway (GO:0017015)	2/111	0.613112	0.724078	0.970637	0.474843	SPRY2;IL17RD	GO_BP	Upregulated
Cytoskeleton Organization (GO:0007010)	2/111	0.613112	0.724078	0.970637	0.474843	NEDD9;TNIK	GO_BP	Upregulated
Negative Regulation Of Inflammatory Response (GO:0050728)	2/111	0.613112	0.724078	0.970637	0.474843	CDH5;TEK	GO_BP	Upregulated
Amide Biosynthetic Process (GO:0043604)	1/51	0.615626	0.724078	1.05832	0.51341	SPTLC3	GO_BP	Upregulated
Regulation Of Smoothened Signaling Pathway (GO:0008589)	1/51	0.615626	0.724078	1.05832	0.51341	ZIC1	GO_BP	Upregulated
Regulation Of Substrate Adhesion-Dependent Cell Spreading (GO:1900024)	1/51	0.615626	0.724078	1.05832	0.51341	NEDD9	GO_BP	Upregulated
Cholesterol Transport (GO:0030301)	1/51	0.615626	0.724078	1.05832	0.51341	AKR1C1	GO_BP	Upregulated
Negative Regulation Of MAP Kinase Activity (GO:0043407)	1/51	0.615626	0.724078	1.05832	0.51341	SPRY2	GO_BP	Upregulated
Positive Regulation Of DNA Recombination (GO:0045911)	1/51	0.615626	0.724078	1.05832	0.51341	WAS	GO_BP	Upregulated
Cellular Response To Ionizing Radiation (GO:0071479)	1/52	0.622774	0.729313	1.03752	0.491339	IFI16	GO_BP	Upregulated
Fatty Acid Oxidation (GO:0019395)	1/52	0.622774	0.729313	1.03752	0.491339	ALOX15	GO_BP	Upregulated
Icosanoid Metabolic Process (GO:0006690)	1/52	0.622774	0.729313	1.03752	0.491339	ALOX15	GO_BP	Upregulated
Neurotransmitter Transport (GO:0006836)	1/52	0.622774	0.729313	1.03752	0.491339	PTPRN2	GO_BP	Upregulated
Regulation Of Protein Ubiquitination (GO:0031396)	2/113	0.62283	0.729313	0.953051	0.451251	SPHK1;SPRY2	GO_BP	Upregulated
Positive Regulation Of Cellular Component Organization (GO:0051130)	2/113	0.62283	0.729313	0.953051	0.451251	CDH5;RELN	GO_BP	Upregulated
Negative Regulation Of Intracellular Signal Transduction (GO:1902532)	4/231	0.623666	0.729753	0.931568	0.439831	DGKG;NLRP2;SLIT2;DUSP6	GO_BP	Upregulated
Regulation Of Cytoskeleton Organization (GO:0051493)	2/114	0.627619	0.732604	0.944493	0.439966	NEDD9;NEXN	GO_BP	Upregulated
Regulation Of Interleukin-6 Production (GO:0032675)	2/114	0.627619	0.732604	0.944493	0.439966	NCKAP1L;TLR4	GO_BP	Upregulated
Positive Regulation Of Cellular Biosynthetic Process (GO:0031328)	3/174	0.629321	0.732604	0.927632	0.429599	SAMD4A;HTR2A;TLR4	GO_BP	Upregulated
Glycoprotein Metabolic Process (GO:0009100)	1/53	0.62979	0.732604	1.01752	0.470467	ST8SIA4	GO_BP	Upregulated
Negative Regulation Of Cysteine-Type Endopeptidase Activity (GO:2000117)	1/53	0.62979	0.732604	1.01752	0.470467	IFI16	GO_BP	Upregulated
Negative Regulation Of Viral Genome Replication (GO:0045071)	1/53	0.62979	0.732604	1.01752	0.470467	IFI16	GO_BP	Upregulated
Positive Regulation Of Chemokine Production (GO:0032722)	1/53	0.62979	0.732604	1.01752	0.470467	TLR4	GO_BP	Upregulated
Regulation Of Alternative mRNA Splicing, Via Spliceosome (GO:0000381)	1/53	0.62979	0.732604	1.01752	0.470467	KHDRBS2	GO_BP	Upregulated
Positive Regulation Of I-kappaB kinase/NF-kappaB Signaling (GO:0043123)	3/175	0.633173	0.736	0.922191	0.421452	TIFA;ALPK1;S100B	GO_BP	Upregulated
Regulation Of Exocytosis (GO:0017157)	1/54	0.636676	0.736837	0.998266	0.450712	STXBP5L	GO_BP	Upregulated
Epidermal Cell Differentiation (GO:0009913)	1/54	0.636676	0.736837	0.998266	0.450712	USH2A	GO_BP	Upregulated
Monoatomic Anion Transmembrane Transport (GO:0098656)	1/54	0.636676	0.736837	0.998266	0.450712	GABRG3	GO_BP	Upregulated
Negative Regulation Of Protein Modification By Small Protein Conjugation Or Removal (GO:1903321)	1/54	0.636676	0.736837	0.998266	0.450712	SPRY2	GO_BP	Upregulated
Negative Regulation Of Protein Ubiquitination (GO:0031397)	1/54	0.636676	0.736837	0.998266	0.450712	SPRY2	GO_BP	Upregulated
Organelle Disassembly (GO:1903008)	1/54	0.636676	0.736837	0.998266	0.450712	NEDD9	GO_BP	Upregulated
Inflammatory Response (GO:0006954)	4/236	0.640361	0.740564	0.911256	0.406167	CCR1;GPR68;ALOX15;TLR4	GO_BP	Upregulated
Cellular Response To Molecule Of Bacterial Origin (GO:0071219)	2/117	0.6417	0.741033	0.919713	0.408016	PDE4B;TLR4	GO_BP	Upregulated
Cellular Response To Oxidative Stress (GO:0034599)	2/117	0.6417	0.741033	0.919713	0.408016	CHCHD2;ETV5	GO_BP	Upregulated
Ceramide Metabolic Process (GO:0006672)	1/55	0.643434	0.741419	0.97973	0.431998	SPTLC3	GO_BP	Upregulated
Response To Peptide Hormone (GO:0043434)	1/55	0.643434	0.741419	0.97973	0.431998	IGFBP5	GO_BP	Upregulated
Positive Regulation Of Tyrosine Phosphorylation Of STAT Protein (GO:0042531)	1/55	0.643434	0.741419	0.97973	0.431998	GHR	GO_BP	Upregulated
Negative Regulation Of Cytokine Production (GO:0001818)	3/178	0.644561	0.742179	0.906242	0.398009	FN1;NCKAP1L;TLR4	GO_BP	Upregulated
Regulation Of Mitotic Nuclear Division (GO:0007088)	1/56	0.650066	0.745278	0.961867	0.414258	EGF	GO_BP	Upregulated
Regulation Of Reactive Oxygen Species Metabolic Process (GO:2000377)	1/56	0.650066	0.745278	0.961867	0.414258	AKR1C1	GO_BP	Upregulated
Regulation Of Stem Cell Population Maintenance (GO:2000036)	1/56	0.650066	0.745278	0.961867	0.414258	PTN	GO_BP	Upregulated
Cellular Response To Peptide (GO:1901653)	1/56	0.650066	0.745278	0.961867	0.414258	TLR4	GO_BP	Upregulated
Peptide Metabolic Process (GO:0006518)	1/56	0.650066	0.745278	0.961867	0.414258	CPE	GO_BP	Upregulated
post-Golgi Vesicle-Mediated Transport (GO:0006892)	1/56	0.650066	0.745278	0.961867	0.414258	SORCS1	GO_BP	Upregulated
Chemokine-Mediated Signaling Pathway (GO:0070098)	1/57	0.656576	0.751115	0.944643	0.397428	CCR1	GO_BP	Upregulated
Striated Muscle Contraction (GO:0006941)	1/57	0.656576	0.751115	0.944643	0.397428	DTNA	GO_BP	Upregulated
Monoatomic Anion Transport (GO:0006820)	1/57	0.656576	0.751115	0.944643	0.397428	SLC26A8	GO_BP	Upregulated
Regulation Of Phagocytosis (GO:0050764)	1/58	0.662964	0.756789	0.928023	0.381449	SPHK1	GO_BP	Upregulated
Inorganic Anion Transport (GO:0015698)	1/58	0.662964	0.756789	0.928023	0.381449	SLC26A8	GO_BP	Upregulated
Memory (GO:0007613)	1/58	0.662964	0.756789	0.928023	0.381449	PTN	GO_BP	Upregulated
Fatty Acid Metabolic Process (GO:0006631)	2/122	0.664232	0.756878	0.881165	0.360505	ALOX15;CYP1A1	GO_BP	Upregulated
Phosphate-Containing Compound Metabolic Process (GO:0006796)	3/184	0.666582	0.756878	0.875931	0.35527	SPHK1;TRH;HNMT	GO_BP	Upregulated
Negative Regulation Of Cellular Process (GO:0048523)	9/537	0.667924	0.756878	0.899407	0.362983	TFAP2B;ADAMTS1;FABP7;IGFBP3;WAS;PLXNA2;SLIT2;JAM2;MYO16	GO_BP	Upregulated
Organonitrogen Compound Biosynthetic Process (GO:1901566)	2/123	0.6686	0.756878	0.873838	0.351781	SPTLC3;SPHK1	GO_BP	Upregulated
Positive Regulation Of Programmed Cell Death (GO:0043068)	4/245	0.669176	0.756878	0.876819	0.352225	FOXA1;IGFBP3;SLIT2;DUSP6	GO_BP	Upregulated
Aerobic Respiration (GO:0009060)	1/59	0.669235	0.756878	0.911976	0.366268	ME3	GO_BP	Upregulated
Cellular Response To Chemokine (GO:1990869)	1/59	0.669235	0.756878	0.911976	0.366268	CCR1	GO_BP	Upregulated
Regulation Of Type I Interferon Production (GO:0032479)	1/59	0.669235	0.756878	0.911976	0.366268	DTX4	GO_BP	Upregulated
Heart Morphogenesis (GO:0003007)	1/59	0.669235	0.756878	0.911976	0.366268	FGF8	GO_BP	Upregulated
Negative Regulation Of Cytokine-Mediated Signaling Pathway (GO:0001960)	1/59	0.669235	0.756878	0.911976	0.366268	SLIT2	GO_BP	Upregulated
Phospholipid Transport (GO:0015914)	1/59	0.669235	0.756878	0.911976	0.366268	ATP10D	GO_BP	Upregulated
Positive Regulation Of Protein Binding (GO:0032092)	1/59	0.669235	0.756878	0.911976	0.366268	VTN	GO_BP	Upregulated
Positive Regulation Of Proteolysis (GO:0045862)	1/59	0.669235	0.756878	0.911976	0.366268	CTSK	GO_BP	Upregulated
Cellular Response To Lipopolysaccharide (GO:0071222)	2/124	0.672921	0.758887	0.866631	0.343296	PDE4B;TLR4	GO_BP	Upregulated
Negative Regulation Of Growth (GO:0045926)	2/124	0.672921	0.758887	0.866631	0.343296	TMPRSS4;SLIT2	GO_BP	Upregulated
Positive Regulation Of Defense Response (GO:0031349)	2/124	0.672921	0.758887	0.866631	0.343296	MGST2;TLR4	GO_BP	Upregulated
Protein Dephosphorylation (GO:0006470)	2/124	0.672921	0.758887	0.866631	0.343296	PTPRT;DUSP6	GO_BP	Upregulated
Regulation Of Extrinsic Apoptotic Signaling Pathway (GO:2001236)	1/60	0.675388	0.760051	0.896473	0.351836	TLR4	GO_BP	Upregulated
Response To Retinoic Acid (GO:0032526)	1/60	0.675388	0.760051	0.896473	0.351836	WNT3	GO_BP	Upregulated
Positive Regulation Of Phagocytosis (GO:0050766)	1/60	0.675388	0.760051	0.896473	0.351836	NCKAP1L	GO_BP	Upregulated
Response To Cytokine (GO:0034097)	2/125	0.677197	0.761009	0.859541	0.335043	SPHK1;AKAP6	GO_BP	Upregulated
Negative Regulation Of Cell Growth (GO:0030308)	2/125	0.677197	0.761009	0.859541	0.335043	DCC;SLIT2	GO_BP	Upregulated
Cellular Response To Starvation (GO:0009267)	2/126	0.681427	0.763065	0.852566	0.327015	IFI16;DAPL1	GO_BP	Upregulated
Negative Regulation Of Autophagy (GO:0010507)	1/61	0.681428	0.763065	0.881486	0.338107	DAPL1	GO_BP	Upregulated
Negative Regulation Of Intrinsic Apoptotic Signaling Pathway (GO:2001243)	1/61	0.681428	0.763065	0.881486	0.338107	SNAI2	GO_BP	Upregulated
Negative Regulation Of Viral Process (GO:0048525)	1/61	0.681428	0.763065	0.881486	0.338107	IFI16	GO_BP	Upregulated
Positive Regulation Of Interleukin-8 Production (GO:0032757)	1/61	0.681428	0.763065	0.881486	0.338107	TLR4	GO_BP	Upregulated
Phosphorylation (GO:0016310)	7/429	0.686341	0.767539	0.875273	0.329436	DGKG;SPHK1;IGFBP3;BTK;TNIK;ERG;BMPR1B	GO_BP	Upregulated
Fat Cell Differentiation (GO:0045444)	1/62	0.687356	0.767539	0.866992	0.325038	TFAP2B	GO_BP	Upregulated
Glycerophospholipid Metabolic Process (GO:0006650)	1/62	0.687356	0.767539	0.866992	0.325038	PIGZ	GO_BP	Upregulated
Protein Lipidation (GO:0006497)	1/62	0.687356	0.767539	0.866992	0.325038	PIGZ	GO_BP	Upregulated
Inorganic Anion Transmembrane Transport (GO:0098661)	1/63	0.693173	0.772616	0.852964	0.31259	GABRG3	GO_BP	Upregulated
Regulation Of Cellular Catabolic Process (GO:0031329)	1/63	0.693173	0.772616	0.852964	0.31259	IFI16	GO_BP	Upregulated
Protein Targeting (GO:0006605)	2/129	0.693847	0.772616	0.832298	0.304209	NLGN1;AKAP6	GO_BP	Upregulated
Regulation Of DNA Repair (GO:0006282)	2/129	0.693847	0.772616	0.832298	0.304209	EYA4;FGF10	GO_BP	Upregulated
Cellular Response To Virus (GO:0098586)	1/64	0.698883	0.776048	0.839382	0.300727	MAPK11	GO_BP	Upregulated
Negative Regulation Of Cell Death (GO:0060548)	1/64	0.698883	0.776048	0.839382	0.300727	MECOM	GO_BP	Upregulated
Positive Regulation Of T Cell Differentiation (GO:0045582)	1/64	0.698883	0.776048	0.839382	0.300727	NCKAP1L	GO_BP	Upregulated
Positive Regulation Of Type I Interferon Production (GO:0032481)	1/64	0.698883	0.776048	0.839382	0.300727	TLR4	GO_BP	Upregulated
Antimicrobial Humoral Immune Response Mediated By Antimicrobial Peptide (GO:0061844)	1/65	0.704486	0.78009	0.826225	0.289415	CXCL14	GO_BP	Upregulated
Regulation Of Tyrosine Phosphorylation Of STAT Protein (GO:0042509)	1/65	0.704486	0.78009	0.826225	0.289415	GHR	GO_BP	Upregulated
Positive Regulation Of DNA Biosynthetic Process (GO:2000573)	1/65	0.704486	0.78009	0.826225	0.289415	PARM1	GO_BP	Upregulated
Positive Regulation Of T Cell Proliferation (GO:0042102)	1/65	0.704486	0.78009	0.826225	0.289415	NCKAP1L	GO_BP	Upregulated
Epithelial Cell Differentiation (GO:0030855)	2/132	0.705864	0.781071	0.812966	0.283182	MAF;AKR1C1	GO_BP	Upregulated
Regulation Of Endocytosis (GO:0030100)	1/66	0.709986	0.784539	0.813472	0.278622	SPHK1	GO_BP	Upregulated
Cellular Response To Type II Interferon (GO:0071346)	1/66	0.709986	0.784539	0.813472	0.278622	TLR4	GO_BP	Upregulated
Positive Regulation Of Cytokine Production (GO:0001819)	5/320	0.71089	0.784992	0.837627	0.28583	MAPK11;IFI16;SPHK1;PDE4B;TLR4	GO_BP	Upregulated
Negative Regulation Of Programmed Cell Death (GO:0043069)	6/381	0.712743	0.786493	0.844011	0.285811	TFAP2B;MECOM;SPHK1;SPRY2;NCKAP1L;TEK	GO_BP	Upregulated
Regulation Of Neurogenesis (GO:0050767)	1/67	0.715384	0.787765	0.801106	0.268319	WNT3	GO_BP	Upregulated
Regulation Of Viral Genome Replication (GO:0045069)	1/67	0.715384	0.787765	0.801106	0.268319	IFI16	GO_BP	Upregulated
Negative Regulation Of Cellular Catabolic Process (GO:0031330)	1/67	0.715384	0.787765	0.801106	0.268319	DAPL1	GO_BP	Upregulated
Skin Development (GO:0043588)	1/68	0.720681	0.793048	0.789109	0.258479	COL5A2	GO_BP	Upregulated
Response To Molecule Of Bacterial Origin (GO:0002237)	1/69	0.72588	0.798217	0.777464	0.249077	TLR4	GO_BP	Upregulated
Protein-Containing Complex Assembly (GO:0065003)	5/328	0.730853	0.802162	0.816542	0.256021	RSPH4A;FN1;WAS;NCKAP1L;APBA1	GO_BP	Upregulated
Protein K48-linked Ubiquitination (GO:0070936)	1/70	0.730982	0.802162	0.766157	0.240088	TTC3	GO_BP	Upregulated
Regulation Of Actin Filament-Based Process (GO:0032970)	1/70	0.730982	0.802162	0.766157	0.240088	NEDD9	GO_BP	Upregulated
Regulation Of Double-Strand Break Repair Via Homologous Recombination (GO:0010569)	1/71	0.73599	0.805444	0.755174	0.23149	WAS	GO_BP	Upregulated
Regulation Of Hydrolase Activity (GO:0051336)	1/71	0.73599	0.805444	0.755174	0.23149	PLXNA2	GO_BP	Upregulated
Myeloid Leukocyte Differentiation (GO:0002573)	1/71	0.73599	0.805444	0.755174	0.23149	IFI16	GO_BP	Upregulated
Negative Regulation Of Wnt Signaling Pathway (GO:0030178)	2/140	0.736	0.805444	0.765524	0.234652	SNAI2;SOSTDC1	GO_BP	Upregulated
Regulation Of Nucleic Acid-Templated Transcription (GO:1903506)	7/452	0.73677	0.805731	0.829041	0.253255	EFEMP1;ZNF736;SNAI2;ZNF502;SOX6;ZNF257;VGLL1	GO_BP	Upregulated
Response To Ionizing Radiation (GO:0010212)	1/72	0.740905	0.80914	0.744499	0.223263	IFI16	GO_BP	Upregulated
Positive Regulation Of Protein Localization To Nucleus (GO:1900182)	1/72	0.740905	0.80914	0.744499	0.223263	ZIC1	GO_BP	Upregulated
Protein Tetramerization (GO:0051262)	1/73	0.745729	0.813848	0.734122	0.215387	KCNC1	GO_BP	Upregulated
Positive Regulation Of Transferase Activity (GO:0051347)	2/143	0.746605	0.814246	0.749121	0.218907	PARM1;TEK	GO_BP	Upregulated
Positive Regulation Of Protein Kinase Activity (GO:0045860)	2/145	0.753471	0.82117	0.738568	0.209062	RELN;NEDD9	GO_BP	Upregulated
Regulation Of Plasma Membrane Bounded Cell Projection Assembly (GO:0120032)	1/75	0.755109	0.821265	0.714207	0.200616	WAS	GO_BP	Upregulated
Defense Response To Gram-negative Bacterium (GO:0050829)	1/75	0.755109	0.821265	0.714207	0.200616	TLR4	GO_BP	Upregulated
Regulation Of DNA Replication (GO:0006275)	1/75	0.755109	0.821265	0.714207	0.200616	EGF	GO_BP	Upregulated
Regulation Of Cold-Induced Thermogenesis (GO:0120161)	2/146	0.756844	0.822589	0.733401	0.204324	ALDH1A1;TLR4	GO_BP	Upregulated
Positive Regulation Of Interleukin-6 Production (GO:0032755)	1/76	0.759668	0.825082	0.704649	0.193689	TLR4	GO_BP	Upregulated
Protein Glycosylation (GO:0006486)	2/147	0.760176	0.825082	0.728306	0.199705	ST8SIA4;GCNT4	GO_BP	Upregulated
Defense Response To Symbiont (GO:0140546)	2/148	0.763469	0.827692	0.72328	0.1952	SLFN13;IFI16	GO_BP	Upregulated
Positive Regulation Of JNK Cascade (GO:0046330)	1/77	0.764144	0.827692	0.695341	0.187047	TNIK	GO_BP	Upregulated
Regulation Of T Cell Proliferation (GO:0042129)	1/77	0.764144	0.827692	0.695341	0.187047	NCKAP1L	GO_BP	Upregulated
Monoatomic Cation Transmembrane Transport (GO:0098655)	4/281	0.768215	0.83075	0.761448	0.200783	KCNC1;SLC40A1;KCNK2;ATP6V1B1	GO_BP	Upregulated
Organonitrogen Compound Catabolic Process (GO:1901565)	1/78	0.768536	0.83075	0.686276	0.180675	BCHE	GO_BP	Upregulated
Positive Regulation Of Tumor Necrosis Factor Production (GO:0032760)	1/78	0.768536	0.83075	0.686276	0.180675	TLR4	GO_BP	Upregulated
Protein Modification Process (GO:0036211)	11/711	0.771378	0.833143	0.826266	0.214479	PTPRT;HLCS;IGFBP3;BTK;ST8SIA4;FN1;F13A1;CPE;TNIK;ERG;BMPR1B	GO_BP	Upregulated
Cellular Response To UV (GO:0034644)	1/79	0.772846	0.833143	0.677443	0.17456	MAPK11	GO_BP	Upregulated
Negative Regulation Of Cellular Component Organization (GO:0051129)	1/79	0.772846	0.833143	0.677443	0.17456	SPRY2	GO_BP	Upregulated
Positive Regulation Of Protein Modification By Small Protein Conjugation Or Removal (GO:1903322)	1/79	0.772846	0.833143	0.677443	0.17456	SPHK1	GO_BP	Upregulated
Inorganic Cation Transmembrane Transport (GO:0098662)	4/284	0.775312	0.835234	0.753172	0.191675	KCNC1;SLC40A1;KCNK2;ATP6V1B1	GO_BP	Upregulated
Response To Type II Interferon (GO:0034341)	1/80	0.777076	0.835436	0.668833	0.168691	TLR4	GO_BP	Upregulated
Wound Healing (GO:0042060)	1/80	0.777076	0.835436	0.668833	0.168691	FGF10	GO_BP	Upregulated
Negative Regulation Of Protein Serine/Threonine Kinase Activity (GO:0071901)	1/80	0.777076	0.835436	0.668833	0.168691	SPRY2	GO_BP	Upregulated
Regulation Of Interleukin-8 Production (GO:0032677)	1/81	0.781228	0.838198	0.660439	0.163054	TLR4	GO_BP	Upregulated
Cellular Response To Interleukin-1 (GO:0071347)	1/81	0.781228	0.838198	0.660439	0.163054	MAPK11	GO_BP	Upregulated
Negative Regulation Of NF-kappaB Transcription Factor Activity (GO:0032088)	1/81	0.781228	0.838198	0.660439	0.163054	NLRP2	GO_BP	Upregulated
Positive Regulation Of Tumor Necrosis Factor Superfamily Cytokine Production (GO:1903557)	1/82	0.785303	0.842002	0.652252	0.15764	TLR4	GO_BP	Upregulated
Epigenetic Regulation Of Gene Expression (GO:0040029)	1/83	0.789302	0.845719	0.644265	0.152437	IFI16	GO_BP	Upregulated
Regulation Of Cysteine-Type Endopeptidase Activity Involved In Apoptotic Process (GO:0043281)	1/84	0.793227	0.848208	0.63647	0.147436	NLRP2	GO_BP	Upregulated
Positive Regulation Of Double-Strand Break Repair (GO:2000781)	1/84	0.793227	0.848208	0.63647	0.147436	WAS	GO_BP	Upregulated
Positive Regulation Of Protein Ubiquitination (GO:0031398)	1/84	0.793227	0.848208	0.63647	0.147436	SPHK1	GO_BP	Upregulated
Regulation Of Kinase Activity (GO:0043549)	1/85	0.797078	0.848434	0.628861	0.142627	TEK	GO_BP	Upregulated
Cellular Respiration (GO:0045333)	1/85	0.797078	0.848434	0.628861	0.142627	ME3	GO_BP	Upregulated
Response To Interleukin-1 (GO:0070555)	1/85	0.797078	0.848434	0.628861	0.142627	MAPK11	GO_BP	Upregulated
Nuclear-Transcribed mRNA Catabolic Process (GO:0000956)	1/85	0.797078	0.848434	0.628861	0.142627	SAMD4A	GO_BP	Upregulated
Positive Regulation Of Amide Metabolic Process (GO:0034250)	1/85	0.797078	0.848434	0.628861	0.142627	SAMD4A	GO_BP	Upregulated
Positive Regulation Of Protein Localization (GO:1903829)	1/85	0.797078	0.848434	0.628861	0.142627	NEDD9	GO_BP	Upregulated
Response To Lipopolysaccharide (GO:0032496)	2/159	0.797175	0.848434	0.672225	0.15238	PDE4B;TLR4	GO_BP	Upregulated
Chromatin Remodeling (GO:0006338)	3/228	0.797984	0.848726	0.703043	0.158653	FOXA1;MECOM;IFI16	GO_BP	Upregulated
Negative Regulation Of Binding (GO:0051100)	1/86	0.800859	0.851214	0.621431	0.138002	IFI16	GO_BP	Upregulated
Protein Autophosphorylation (GO:0046777)	2/162	0.805601	0.855681	0.659519	0.142566	TNIK;TEK	GO_BP	Upregulated
Regulation Of I-kappaB kinase/NF-kappaB Signaling (GO:0043122)	3/232	0.807459	0.856735	0.690621	0.147698	TIFA;ALPK1;S100B	GO_BP	Upregulated
Regulation Of Double-Strand Break Repair (GO:2000779)	1/88	0.80821	0.856735	0.607083	0.129268	WAS	GO_BP	Upregulated
Negative Regulation Of Protein Kinase Activity (GO:0006469)	1/88	0.80821	0.856735	0.607083	0.129268	PTPRT	GO_BP	Upregulated
Sodium Ion Transport (GO:0006814)	1/89	0.811783	0.858804	0.600154	0.125145	SCN1A	GO_BP	Upregulated
Organic Anion Transport (GO:0015711)	1/89	0.811783	0.858804	0.600154	0.125145	ABCG2	GO_BP	Upregulated
Positive Regulation Of Peptidyl-Serine Phosphorylation (GO:0033138)	1/89	0.811783	0.858804	0.600154	0.125145	SPRY2	GO_BP	Upregulated
rRNA Metabolic Process (GO:0016072)	1/91	0.818732	0.865003	0.586757	0.117351	SLFN13	GO_BP	Upregulated
Regulation Of Actin Cytoskeleton Organization (GO:0032956)	1/91	0.818732	0.865003	0.586757	0.117351	NEDD9	GO_BP	Upregulated
B Cell Activation (GO:0042113)	1/92	0.82211	0.867995	0.580279	0.113666	BTK	GO_BP	Upregulated
Regulation Of Peptidyl-Serine Phosphorylation (GO:0033135)	1/93	0.825425	0.869761	0.573942	0.110115	SPRY2	GO_BP	Upregulated
Positive Regulation Of Cellular Component Biogenesis (GO:0044089)	1/93	0.825425	0.869761	0.573942	0.110115	CDH5	GO_BP	Upregulated
Protein O-linked Glycosylation (GO:0006493)	1/93	0.825425	0.869761	0.573942	0.110115	GCNT4	GO_BP	Upregulated
Regulation Of Autophagy (GO:0010506)	3/241	0.827415	0.871281	0.664197	0.125831	IFI16;DAPL1;ATP6V1B1	GO_BP	Upregulated
Regulation Of mRNA Splicing, Via Spliceosome (GO:0048024)	1/94	0.828678	0.872033	0.567742	0.106692	KHDRBS2	GO_BP	Upregulated
Cilium Assembly (GO:0060271)	3/243	0.831602	0.874531	0.658594	0.121445	RSPH4A;RSPH1;ALPK1	GO_BP	Upregulated
Regulation Of Macroautophagy (GO:0016241)	1/96	0.835005	0.877528	0.555733	0.100208	ATP6V1B1	GO_BP	Upregulated
Mitochondrial Translation (GO:0032543)	1/98	0.841099	0.883348	0.544218	0.094175	MRPS6	GO_BP	Upregulated
Cellular Response To Insulin Stimulus (GO:0032869)	1/99	0.844061	0.885873	0.538638	0.0913157	IRS4	GO_BP	Upregulated
Regulation Of Apoptotic Process (GO:0042981)	10/705	0.846392	0.887167	0.754658	0.125856	FOXA1;TFAP2B;PAX8;SPHK1;IGFBP3;SPRY2;NCKAP1L;SLIT2;TEK;DUSP6	GO_BP	Upregulated
Antimicrobial Humoral Response (GO:0019730)	1/100	0.846968	0.887167	0.53317	0.0885556	CXCL14	GO_BP	Upregulated
Regulation Of Organelle Organization (GO:0033043)	1/100	0.846968	0.887167	0.53317	0.0885556	NEXN	GO_BP	Upregulated
Activation Of GTPase Activity (GO:0090630)	1/102	0.852621	0.892499	0.522558	0.083317	TBC1D9	GO_BP	Upregulated
Mitochondrial Gene Expression (GO:0140053)	1/103	0.855369	0.894786	0.517409	0.0808311	MRPS6	GO_BP	Upregulated
Regulation Of Neuron Apoptotic Process (GO:0043523)	1/105	0.860712	0.899192	0.507406	0.0761087	TFAP2B	GO_BP	Upregulated
Intrinsic Apoptotic Signaling Pathway (GO:0097193)	1/105	0.860712	0.899192	0.507406	0.0761087	IFI16	GO_BP	Upregulated
Negative Regulation Of Macromolecule Metabolic Process (GO:0010605)	2/186	0.862503	0.900471	0.572788	0.0847248	CCR1;ATOH8	GO_BP	Upregulated
Regulation Of Cellular Response To Stress (GO:0080135)	1/107	0.865858	0.901605	0.497782	0.0716975	CHCHD2	GO_BP	Upregulated
Monoatomic Ion Transport (GO:0006811)	1/107	0.865858	0.901605	0.497782	0.0716975	ATP10D	GO_BP	Upregulated
Negative Regulation Of Translation (GO:0017148)	1/107	0.865858	0.901605	0.497782	0.0716975	IGFBP5	GO_BP	Upregulated
Positive Regulation Of T Cell Activation (GO:0050870)	1/107	0.865858	0.901605	0.497782	0.0716975	NCKAP1L	GO_BP	Upregulated
Response To Tumor Necrosis Factor (GO:0034612)	1/108	0.86836	0.902511	0.493104	0.0696011	SPHK1	GO_BP	Upregulated
Positive Regulation Of Translation (GO:0045727)	1/108	0.86836	0.902511	0.493104	0.0696011	SAMD4A	GO_BP	Upregulated
Defense Response To Virus (GO:0051607)	2/189	0.868432	0.902511	0.563512	0.0794921	SLFN13;IFI16	GO_BP	Upregulated
Negative Regulation Of Developmental Process (GO:0051093)	1/109	0.870815	0.903215	0.488514	0.0675739	DCC	GO_BP	Upregulated
Positive Regulation Of Cysteine-Type Endopeptidase Activity Involved In Apoptotic Process (GO:0043280)	1/109	0.870815	0.903215	0.488514	0.0675739	NLRP2	GO_BP	Upregulated
Regulation Of Wnt Signaling Pathway (GO:0030111)	1/109	0.870815	0.903215	0.488514	0.0675739	SOSTDC1	GO_BP	Upregulated
Sensory Perception Of Chemical Stimulus (GO:0007606)	1/110	0.873225	0.905123	0.484007	0.0656131	SYT10	GO_BP	Upregulated
Calcium Ion Transport (GO:0006816)	1/112	0.87791	0.908794	0.475237	0.0618812	CCR1	GO_BP	Upregulated
Small GTPase Mediated Signal Transduction (GO:0007264)	1/112	0.87791	0.908794	0.475237	0.0618812	DOK6	GO_BP	Upregulated
Regulation Of Programmed Cell Death (GO:0043067)	2/195	0.879593	0.909944	0.545825	0.0700269	MECOM;PAX8	GO_BP	Upregulated
Response To Endoplasmic Reticulum Stress (GO:0034976)	1/114	0.882423	0.911684	0.466778	0.0583866	ALOX15	GO_BP	Upregulated
Negative Regulation Of Canonical Wnt Signaling Pathway (GO:0090090)	1/114	0.882423	0.911684	0.466778	0.0583866	SNAI2	GO_BP	Upregulated
Negative Regulation Of Apoptotic Process (GO:0043066)	6/482	0.885928	0.91471	0.661437	0.080113	TFAP2B;SPHK1;SNAI2;SPRY2;NCKAP1L;TEK	GO_BP	Upregulated
DNA-templated Transcription (GO:0006351)	2/199	0.886542	0.91475	0.534632	0.0643839	MAF;PAX8	GO_BP	Upregulated
Plasma Membrane Bounded Cell Projection Assembly (GO:0120031)	3/275	0.887586	0.915233	0.580153	0.0691834	EMP1;TNIK;ALPK1	GO_BP	Upregulated
Organic Substance Transport (GO:0071702)	2/201	0.889876	0.916898	0.529204	0.0617441	CCR1;ABCG2	GO_BP	Upregulated
Regulation Of Protein Binding (GO:0043393)	1/118	0.890955	0.916898	0.450728	0.0520417	VTN	GO_BP	Upregulated
Positive Regulation Of Cell Cycle Process (GO:0090068)	1/118	0.890955	0.916898	0.450728	0.0520417	EGF	GO_BP	Upregulated
Regulation Of Translation (GO:0006417)	2/202	0.891508	0.916898	0.526531	0.0604671	IGFBP5;SAMD4A	GO_BP	Upregulated
Regulation Of Protein Kinase Activity (GO:0045859)	1/119	0.89299	0.917234	0.446885	0.0505786	RELN	GO_BP	Upregulated
Regulation Of Protein-Containing Complex Assembly (GO:0043254)	1/119	0.89299	0.917234	0.446885	0.0505786	CDH5	GO_BP	Upregulated
Positive Regulation Of Intracellular Protein Transport (GO:0090316)	1/126	0.906211	0.930213	0.421708	0.0415311	ZIC1	GO_BP	Upregulated
Regulation Of Tumor Necrosis Factor Production (GO:0032680)	1/127	0.907962	0.930807	0.41834	0.0403919	TLR4	GO_BP	Upregulated
Regulation Of Anatomical Structure Morphogenesis (GO:0022603)	1/127	0.907962	0.930807	0.41834	0.0403919	TNIK	GO_BP	Upregulated
Protein Homooligomerization (GO:0051260)	1/129	0.911366	0.933695	0.411761	0.0382157	TIFA	GO_BP	Upregulated
Protein Localization To Plasma Membrane (GO:0072659)	1/137	0.923773	0.945796	0.387381	0.030715	TNIK	GO_BP	Upregulated
Protein Polyubiquitination (GO:0000209)	2/226	0.924542	0.945974	0.469536	0.0368382	TTC3;UBE2QL1	GO_BP	Upregulated
Cilium Organization (GO:0044782)	2/228	0.926819	0.947693	0.465333	0.035364	NEDD9;ALPK1	GO_BP	Upregulated
Protein Localization To Cell Periphery (GO:1990778)	1/142	0.930631	0.95098	0.373548	0.0268551	TNIK	GO_BP	Upregulated
Dephosphorylation (GO:0016311)	1/147	0.936874	0.956129	0.360663	0.0235175	PTPRT	GO_BP	Upregulated
Negative Regulation Of Protein Metabolic Process (GO:0051248)	1/147	0.936874	0.956129	0.360663	0.0235175	IGFBP5	GO_BP	Upregulated
Negative Regulation Of DNA-binding Transcription Factor Activity (GO:0043433)	1/149	0.939211	0.957899	0.355752	0.0223109	NLRP2	GO_BP	Upregulated
Peptide Biosynthetic Process (GO:0043043)	1/158	0.948706	0.966962	0.335204	0.0176507	MRPS6	GO_BP	Upregulated
Negative Regulation Of Gene Expression (GO:0010629)	3/336	0.950476	0.968145	0.472385	0.0239936	CCR1;IGFBP5;ATOH8	GO_BP	Upregulated
Regulation Of Macromolecule Metabolic Process (GO:0060255)	1/162	0.952436	0.968577	0.326809	0.0159262	TMPRSS4	GO_BP	Upregulated
Mitochondrion Organization (GO:0007005)	1/162	0.952436	0.968577	0.326809	0.0159262	CHCHD2	GO_BP	Upregulated
Organelle Organization (GO:0006996)	4/418	0.953102	0.968577	0.505864	0.0242985	CHCHD2;NEDD9;TNIK;NDP	GO_BP	Upregulated
Cytokine-Mediated Signaling Pathway (GO:0019221)	2/257	0.953338	0.968577	0.411797	0.0196781	CCR1;GHR	GO_BP	Upregulated
Protein Localization (GO:0008104)	3/351	0.959851	0.97457	0.451673	0.0185084	FGF7;CPE;FGF10	GO_BP	Upregulated
Protein Ubiquitination (GO:0016567)	4/434	0.96183	0.975957	0.486636	0.0189384	TRIM61;HERC2P3;UBE2QL1;DTX4	GO_BP	Upregulated
Positive Regulation Of Hydrolase Activity (GO:0051345)	1/176	0.963486	0.977013	0.300448	0.011176	CTSK	GO_BP	Upregulated
Protein Modification By Small Protein Conjugation (GO:0032446)	3/364	0.966604	0.97955	0.435114	0.0147791	TRIM61;HERC2P3;DTX4	GO_BP	Upregulated
RNA Processing (GO:0006396)	1/183	0.968009	0.979724	0.288788	0.00938959	ADAD1	GO_BP	Upregulated
Macromolecule Biosynthetic Process (GO:0009059)	1/183	0.968009	0.979724	0.288788	0.00938959	MRPS6	GO_BP	Upregulated
Endocytosis (GO:0006897)	1/189	0.971439	0.982569	0.279485	0.00809867	TLR4	GO_BP	Upregulated
Transcription By RNA Polymerase II (GO:0006366)	1/192	0.973013	0.982911	0.275053	0.00752474	MAF	GO_BP	Upregulated
Modification-Dependent Protein Catabolic Process (GO:0019941)	1/192	0.973013	0.982911	0.275053	0.00752474	TTC3	GO_BP	Upregulated
Gene Expression (GO:0010467)	2/296	0.974899	0.983494	0.356452	0.00906161	ADAD1;MRPS6	GO_BP	Upregulated
Positive Regulation Of Protein Metabolic Process (GO:0051247)	1/196	0.974979	0.983494	0.269356	0.00682526	SAMD4A	GO_BP	Upregulated
Golgi Vesicle Transport (GO:0048193)	1/197	0.975448	0.983494	0.267967	0.00666131	SORCS1	GO_BP	Upregulated
Defense Response To Bacterium (GO:0042742)	1/204	0.978492	0.985938	0.258634	0.00562331	TLR4	GO_BP	Upregulated
Regulation Of GTPase Activity (GO:0043087)	1/214	0.9822	0.989047	0.246365	0.0044248	PLXNA2	GO_BP	Upregulated
Vesicle-Mediated Transport (GO:0016192)	3/411	0.983114	0.989296	0.384051	0.00654054	CCR1;NCALD;SYTL2	GO_BP	Upregulated
Proteasomal Protein Catabolic Process (GO:0010498)	1/220	0.984111	0.989296	0.239541	0.00383664	DTX4	GO_BP	Upregulated
Intracellular Protein Transport (GO:0006886)	2/325	0.984316	0.989296	0.323962	0.00512141	NLGN1;AKAP6	GO_BP	Upregulated
Apoptotic Process (GO:0006915)	1/228	0.986344	0.990304	0.231004	0.00317624	EMP1	GO_BP	Upregulated
Sensory Perception Of Smell (GO:0007608)	1/230	0.986852	0.990304	0.228963	0.00303038	SYT10	GO_BP	Upregulated
Translation (GO:0006412)	1/234	0.987811	0.990304	0.224986	0.00275913	MRPS6	GO_BP	Upregulated
Positive Regulation Of GTPase Activity (GO:0043547)	1/234	0.987811	0.990304	0.224986	0.00275913	TBC1D9	GO_BP	Upregulated
Chromatin Organization (GO:0006325)	1/268	0.993602	0.995482	0.195991	0.00125791	FOXA1	GO_BP	Upregulated
Regulation Of Cell Cycle (GO:0051726)	1/298	0.99638	0.997636	0.175921	0.000637948	MECOM	GO_BP	Upregulated
Organelle Assembly (GO:0070925)	1/322	0.997706	0.998334	0.162566	0.000373375	ALPK1	GO_BP	Upregulated
Ubiquitin-Dependent Protein Catabolic Process (GO:0006511)	1/367	0.999025	0.999025	0.142246	0.000138749	TTC3	GO_BP	Upregulated
PI3K-Akt signaling pathway	17/354	0.000358045	0.0809182	2.74912	21.8138	ITGB5;EGF;FN1;GHR;VTN;KITLG;FGF7;COL2A1;RELN;FGF8;FGF9;LPAR6;PPP2R2B;TEK;TLR4;FGF10;CREB5	KEGG	Upregulated
Gastric cancer	9/149	0.00188977	0.213544	3.46095	21.7047	FGF7;FGF8;SHC3;WNT2B;FGF9;EGF;RARB;WNT3;FGF10	KEGG	Upregulated
Breast cancer	8/147	0.0062216	0.468694	3.09016	15.6972	FGF7;FGF8;SHC3;WNT2B;FGF9;EGF;WNT3;FGF10	KEGG	Upregulated
Melanoma	5/72	0.0108445	0.526673	3.98866	18.0451	FGF7;FGF8;FGF9;EGF;FGF10	KEGG	Upregulated
Chemical carcinogenesis	10/239	0.0141245	0.526673	2.34671	9.99662	GSTM3;FGF7;FGF8;FGF9;EGF;CYP1A1;CHRNA9;MGST2;FGF10;CREB5	KEGG	Upregulated
Regulation of actin cytoskeleton	9/218	0.020911	0.526673	2.31013	8.93439	MYLPF;FGF7;FGF8;FGF9;ITGB5;EGF;FN1;NCKAP1L;FGF10	KEGG	Upregulated
Complement and coagulation cascades	5/85	0.0209588	0.526673	3.33829	12.9031	VTN;F13A1;TFPI;CFB;F2RL2	KEGG	Upregulated
Growth hormone synthesis, secretion and action	6/119	0.0236317	0.526673	2.83904	10.6327	GHR;MAPK11;SHC3;IGFBP3;IRS4;CREB5	KEGG	Upregulated
ECM-receptor interaction	5/88	0.0239452	0.526673	3.21713	12.0063	VTN;COL2A1;RELN;ITGB5;FN1	KEGG	Upregulated
Neuroactive ligand-receptor interaction	12/341	0.0260803	0.526673	1.96087	7.15045	GRIA1;GHR;P2RX6;LPAR6;NPY2R;CHRNA9;GPR50;CCK;HTR2A;TRH;GABRG3;F2RL2	KEGG	Upregulated
Transcriptional misregulation in cancer	8/192	0.0272199	0.526673	2.32902	8.39335	MEIS1;MAF;PAX8;IGFBP3;ERG;RUNX2;DUSP6;ETV5	KEGG	Upregulated
Ras signaling pathway	9/232	0.029658	0.526673	2.16354	7.61139	KITLG;FGF7;FGF8;SHC3;PLA2G12B;FGF9;EGF;TEK;FGF10	KEGG	Upregulated
Focal adhesion	8/201	0.0343621	0.526673	2.21939	7.48111	MYLPF;VTN;COL2A1;RELN;SHC3;ITGB5;EGF;FN1	KEGG	Upregulated
Dopaminergic synapse	6/132	0.0366419	0.526673	2.54442	8.41329	GRIA1;KCNJ5;MAPK11;PPP2R2B;SCN1A;CREB5	KEGG	Upregulated
Pathways in cancer	16/531	0.0400183	0.526673	1.67277	5.38367	GSTM3;WNT2B;DCC;EGF;FN1;MGST2;KITLG;FGF7;FGF8;MECOM;PAX8;FGF9;LPAR6;RARB;WNT3;FGF10	KEGG	Upregulated
Ferroptosis	3/41	0.0401735	0.526673	4.20287	13.5103	ALOX15;SLC40A1;CP	KEGG	Upregulated
Rap1 signaling pathway	8/210	0.0426801	0.526673	2.11952	6.68501	MAPK11;KITLG;FGF7;FGF8;FGF9;EGF;TEK;FGF10	KEGG	Upregulated
Type I diabetes mellitus	3/43	0.04528	0.526673	3.99232	12.3558	PTPRN2;GAD2;CPE	KEGG	Upregulated
Human papillomavirus infection	11/331	0.0456222	0.526673	1.84374	5.69229	VTN;COL2A1;RELN;WNT2B;ITGB5;EGF;PPP2R2B;FN1;WNT3;ATP6V1B1;CREB5	KEGG	Upregulated
MAPK signaling pathway	10/294	0.0484457	0.526673	1.88688	5.71216	MAPK11;KITLG;FGF7;FGF8;MECOM;FGF9;EGF;TEK;DUSP6;FGF10	KEGG	Upregulated
Signaling pathways regulating pluripotency of stem cells	6/143	0.0506681	0.526673	2.33881	6.97539	MAPK11;MEIS1;WNT2B;BMPR1B;LEFTY2;WNT3	KEGG	Upregulated
Metabolism of xenobiotics by cytochrome P450	4/76	0.052792	0.526673	2.96049	8.70798	GSTM3;AKR1C1;CYP1A1;MGST2	KEGG	Upregulated
Axon guidance	7/182	0.0535995	0.526673	2.1378	6.25567	NRP1;SEMA3C;DCC;PLXNA2;UNC5C;SLIT2;BMPR1B	KEGG	Upregulated
Phospholipase D signaling pathway	6/148	0.0579955	0.546125	2.25587	6.42335	DGKG;KITLG;SHC3;LPAR6;EGF;SPHK1	KEGG	Upregulated
Leukocyte transendothelial migration	5/114	0.0612781	0.553954	2.44648	6.8314	MYLPF;CDH5;MAPK11;CLDN2;JAM2	KEGG	Upregulated
Calcium signaling pathway	8/240	0.0795419	0.685368	1.8426	4.66448	P2RX6;FGF7;FGF8;FGF9;EGF;SPHK1;HTR2A;FGF10	KEGG	Upregulated
Herpes simplex virus 1 infection	14/498	0.0818803	0.685368	1.55121	3.88189	ZNF441;ZNF132;ZNF440;ZNF560;ZNF208;ZNF439;ZNF736;ZNF229;ZNF558;ZNF436;ZNF799;ZNF578;ZNF257;ZNF596	KEGG	Upregulated
Proteoglycans in cancer	7/205	0.0881566	0.71155	1.88724	4.58342	VTN;MAPK11;WNT2B;ITGB5;FN1;TLR4;WNT3	KEGG	Upregulated
Relaxin signaling pathway	5/129	0.0924483	0.713409	2.14889	5.11672	ACTA2;MAPK11;SHC3;MMP13;CREB5	KEGG	Upregulated
Rheumatoid arthritis	4/93	0.0947003	0.713409	2.39292	5.64021	CTSK;TEK;TLR4;ATP6V1B1	KEGG	Upregulated
Linoleic acid metabolism	2/29	0.100432	0.728253	3.93496	9.04363	PLA2G12B;ALOX15	KEGG	Upregulated
Prostate cancer	4/97	0.106312	0.728253	2.28953	5.1317	EGF;ERG;ETV5;CREB5	KEGG	Upregulated
beta-Alanine metabolism	2/30	0.106338	0.728253	3.79423	8.50338	DPYD;GAD2	KEGG	Upregulated
Fluid shear stress and atherosclerosis	5/139	0.116975	0.777541	1.9875	4.26477	CDH5;GSTM3;MAPK11;MGST2;BMPR1B	KEGG	Upregulated
Protein digestion and absorption	4/103	0.124865	0.806269	2.15011	4.47336	COL2A1;COL11A1;KCNJ13;COL5A2	KEGG	Upregulated
Parathyroid hormone synthesis, secretion and action	4/106	0.134621	0.817424	2.08655	4.18415	MMP13;PDE4B;RUNX2;CREB5	KEGG	Upregulated
Epithelial cell signaling in Helicobacter pylori infection	3/70	0.140723	0.817424	2.38019	4.66746	MAPK11;JAM2;ATP6V1B1	KEGG	Upregulated
Prolactin signaling pathway	3/70	0.140723	0.817424	2.38019	4.66746	MAPK11;SHC3;CISH	KEGG	Upregulated
Cell adhesion molecules	5/148	0.141404	0.817424	1.86155	3.64145	CDH5;NLGN1;NCAM2;CLDN2;JAM2	KEGG	Upregulated
HIF-1 signaling pathway	4/109	0.144677	0.817424	2.02663	3.91798	EGF;TEK;TLR4;ENO4	KEGG	Upregulated
Nicotine addiction	2/40	0.169558	0.934635	2.79432	4.9587	GRIA1;GABRG3	KEGG	Upregulated
Sphingolipid signaling pathway	4/119	0.180157	0.957785	1.84945	3.16982	MAPK11;SPTLC3;PPP2R2B;SPHK1	KEGG	Upregulated
Taurine and hypotaurine metabolism	1/11	0.186181	0.957785	5.30243	8.91357	GAD2	KEGG	Upregulated
Hippo signaling pathway	5/163	0.186471	0.957785	1.68353	2.82745	WNT2B;PPP2R2B;SNAI2;BMPR1B;WNT3	KEGG	Upregulated
Hepatocellular carcinoma	5/168	0.202538	0.9698	1.63147	2.60517	GSTM3;SHC3;WNT2B;MGST2;WNT3	KEGG	Upregulated
FoxO signaling pathway	4/131	0.226033	0.9698	1.67367	2.48887	MAPK11;EGF;FOXG1;IRS4	KEGG	Upregulated
PD-L1 expression and PD-1 checkpoint pathway in cancer	3/89	0.228803	0.9698	1.85253	2.73229	MAPK11;EGF;TLR4	KEGG	Upregulated
Sphingolipid metabolism	2/49	0.230418	0.9698	2.2582	3.31472	SPTLC3;SPHK1	KEGG	Upregulated
Malaria	2/50	0.237289	0.9698	2.21104	3.18053	GYPC;TLR4	KEGG	Upregulated
Morphine addiction	3/91	0.238642	0.9698	1.81025	2.5937	KCNJ5;PDE4B;GABRG3	KEGG	Upregulated
Yersinia infection	4/137	0.250003	0.9698	1.59767	2.21482	MAPK11;FN1;WAS;TLR4	KEGG	Upregulated
Choline metabolism in cancer	3/98	0.273574	0.9698	1.67626	2.17274	DGKG;EGF;WAS	KEGG	Upregulated
Glutathione metabolism	2/57	0.285535	0.9698	1.92895	2.41772	GSTM3;MGST2	KEGG	Upregulated
Melanogenesis	3/101	0.288714	0.9698	1.62469	2.01839	KITLG;WNT2B;WNT3	KEGG	Upregulated
Amoebiasis	3/102	0.293776	0.9698	1.6082	1.96995	FN1;TLR4;SERPINB6	KEGG	Upregulated
Chagas disease	3/102	0.293776	0.9698	1.6082	1.96995	MAPK11;PPP2R2B;TLR4	KEGG	Upregulated
Retrograde endocannabinoid signaling	4/148	0.295174	0.9698	1.4748	1.79953	GRIA1;KCNJ5;MAPK11;GABRG3	KEGG	Upregulated
VEGF signaling pathway	2/59	0.299294	0.9698	1.86108	2.24507	MAPK11;SPHK1	KEGG	Upregulated
Toll-like receptor signaling pathway	3/104	0.303915	0.9698	1.57619	1.87726	MAPK11;CTSK;TLR4	KEGG	Upregulated
Arachidonic acid metabolism	2/61	0.31301	0.9698	1.7978	2.08819	PLA2G12B;ALOX15	KEGG	Upregulated
Steroid hormone biosynthesis	2/61	0.31301	0.9698	1.7978	2.08819	AKR1C1;CYP1A1	KEGG	Upregulated
Drug metabolism	3/108	0.324232	0.9698	1.51584	1.70728	GSTM3;DPYD;MGST2	KEGG	Upregulated
Cushing syndrome	4/155	0.324447	0.9698	1.40592	1.58255	WNT2B;KCNK2;WNT3;CREB5	KEGG	Upregulated
Pantothenate and CoA biosynthesis	1/21	0.325245	0.9698	2.64986	2.97626	DPYD	KEGG	Upregulated
Basal cell carcinoma	2/63	0.326666	0.9698	1.73868	1.94527	WNT2B;WNT3	KEGG	Upregulated
Histidine metabolism	1/22	0.337775	0.9698	2.52355	2.739	HNMT	KEGG	Upregulated
Cortisol synthesis and secretion	2/65	0.34025	0.9698	1.68331	1.81474	KCNK2;CREB5	KEGG	Upregulated
Inflammatory bowel disease	2/65	0.34025	0.9698	1.68331	1.81474	MAF;TLR4	KEGG	Upregulated
Serotonergic synapse	3/113	0.349624	0.9698	1.44657	1.52019	KCNJ5;ALOX15;HTR2A	KEGG	Upregulated
Fc epsilon RI signaling pathway	2/68	0.36046	0.9698	1.60655	1.63928	MAPK11;BTK	KEGG	Upregulated
Retinol metabolism	2/68	0.36046	0.9698	1.60655	1.63928	ALDH1A1;CYP1A1	KEGG	Upregulated
Amphetamine addiction	2/69	0.367147	0.9698	1.58249	1.58565	GRIA1;CREB5	KEGG	Upregulated
alpha-Linolenic acid metabolism	1/25	0.373989	0.9698	2.20777	2.1714	PLA2G12B	KEGG	Upregulated
Adherens junction	2/71	0.380438	0.9698	1.53647	1.48489	WAS;SNAI2	KEGG	Upregulated
Tight junction	4/169	0.383359	0.9698	1.28571	1.23271	PPP2R2B;WAS;CLDN2;JAM2	KEGG	Upregulated
AMPK signaling pathway	3/120	0.384978	0.9698	1.35953	1.29777	PPP2R2B;IRS4;CREB5	KEGG	Upregulated
Glycosylphosphatidylinositol (GPI)-anchor biosynthesis	1/26	0.385616	0.9698	2.11935	2.01956	PIGZ	KEGG	Upregulated
Non-small cell lung cancer	2/72	0.387039	0.9698	1.51444	1.43755	EGF;RARB	KEGG	Upregulated
Collecting duct acid secretion	1/27	0.397028	0.9698	2.03773	1.88235	ATP6V1B1	KEGG	Upregulated
PPAR signaling pathway	2/74	0.400147	0.9698	1.47222	1.34844	FABP7;ME3	KEGG	Upregulated
Glioma	2/75	0.406652	0.9698	1.45198	1.30649	SHC3;EGF	KEGG	Upregulated
Thyroid hormone synthesis	2/75	0.406652	0.9698	1.45198	1.30649	PAX8;CREB5	KEGG	Upregulated
Butanoate metabolism	1/28	0.408228	0.9698	1.96216	1.75796	GAD2	KEGG	Upregulated
Chronic myeloid leukemia	2/76	0.413123	0.9698	1.43229	1.26616	SHC3;MECOM	KEGG	Upregulated
Pertussis	2/76	0.413123	0.9698	1.43229	1.26616	MAPK11;TLR4	KEGG	Upregulated
Bacterial invasion of epithelial cells	2/77	0.419558	0.9698	1.41312	1.22737	SHC3;FN1	KEGG	Upregulated
Leishmaniasis	2/77	0.419558	0.9698	1.41312	1.22737	MAPK11;TLR4	KEGG	Upregulated
Osteoclast differentiation	3/127	0.419873	0.9698	1.28232	1.1128	MAPK11;CTSK;BTK	KEGG	Upregulated
Synaptic vesicle cycle	2/78	0.425958	0.9698	1.39445	1.19005	CPLX4;ATP6V1B1	KEGG	Upregulated
Pentose phosphate pathway	1/30	0.43001	0.9698	1.82665	1.5416	TKTL1	KEGG	Upregulated
Coronavirus disease	5/232	0.431126	0.9698	1.16764	0.9824	NRP1;MAPK11;F13A1;TLR4;CFB	KEGG	Upregulated
NOD-like receptor signaling pathway	4/181	0.433413	0.9698	1.1978	1.00144	MAPK11;IFI16;ANTXR2;TLR4	KEGG	Upregulated
Estrogen signaling pathway	3/137	0.468498	0.9698	1.18602	0.899269	KCNJ5;SHC3;CREB5	KEGG	Upregulated
ErbB signaling pathway	2/85	0.469675	0.9698	1.27639	0.964585	SHC3;EGF	KEGG	Upregulated
Colorectal cancer	2/86	0.475758	0.9698	1.26113	0.936825	DCC;EGF	KEGG	Upregulated
Insulin secretion	2/86	0.475758	0.9698	1.26113	0.936825	CCK;CREB5	KEGG	Upregulated
Chemokine signaling pathway	4/192	0.478287	0.9698	1.12708	0.831271	CCR1;SHC3;WAS;CXCL14	KEGG	Upregulated
Gap junction	2/88	0.487796	0.9698	1.23168	0.884169	EGF;HTR2A	KEGG	Upregulated
Mucin type O-glycan biosynthesis	1/36	0.490674	0.9698	1.51305	1.07726	GCNT4	KEGG	Upregulated
GABAergic synapse	2/89	0.49375	0.9698	1.21746	0.859191	GAD2;GABRG3	KEGG	Upregulated
Pathogenic Escherichia coli infection	4/197	0.498235	0.9698	1.0976	0.764678	MAPK11;NCKAP1L;CLDN2;TLR4	KEGG	Upregulated
Alanine, aspartate and glutamate metabolism	1/37	0.500139	0.9698	1.47095	1.01917	GAD2	KEGG	Upregulated
Thyroid cancer	1/37	0.500139	0.9698	1.47095	1.01917	PAX8	KEGG	Upregulated
Primary immunodeficiency	1/38	0.509428	0.9698	1.43112	0.965241	BTK	KEGG	Upregulated
Small cell lung cancer	2/92	0.511346	0.9698	1.17669	0.789219	FN1;RARB	KEGG	Upregulated
Th1 and Th2 cell differentiation	2/92	0.511346	0.9698	1.17669	0.789219	MAPK11;MAF	KEGG	Upregulated
IL-17 signaling pathway	2/94	0.522852	0.9698	1.151	0.746371	MAPK11;MMP13	KEGG	Upregulated
TGF-beta signaling pathway	2/94	0.522852	0.9698	1.151	0.746371	BMPR1B;LEFTY2	KEGG	Upregulated
Adrenergic signaling in cardiomyocytes	3/150	0.528815	0.9698	1.08041	0.68835	MAPK11;PPP2R2B;CREB5	KEGG	Upregulated
Bladder cancer	1/41	0.536277	0.9698	1.32358	0.82473	EGF	KEGG	Upregulated
Phagosome	3/152	0.537755	0.9698	1.0658	0.661171	ITGB5;TLR4;ATP6V1B1	KEGG	Upregulated
Circadian entrainment	2/97	0.539767	0.9698	1.11448	0.687206	GRIA1;KCNJ5	KEGG	Upregulated
Fc gamma R-mediated phagocytosis	2/97	0.539767	0.9698	1.11448	0.687206	SPHK1;WAS	KEGG	Upregulated
Tryptophan metabolism	1/42	0.544896	0.9698	1.29123	0.783985	CYP1A1	KEGG	Upregulated
Aldosterone synthesis and secretion	2/98	0.545313	0.9698	1.10281	0.66874	KCNJ5;CREB5	KEGG	Upregulated
Glycerophospholipid metabolism	2/98	0.545313	0.9698	1.10281	0.66874	DGKG;PLA2G12B	KEGG	Upregulated
Inflammatory mediator regulation of TRP channels	2/98	0.545313	0.9698	1.10281	0.66874	MAPK11;HTR2A	KEGG	Upregulated
mTOR signaling pathway	3/154	0.546599	0.9698	1.05158	0.635195	WNT2B;WNT3;ATP6V1B1	KEGG	Upregulated
Fat digestion and absorption	1/43	0.553356	0.9698	1.26042	0.745861	PLA2G12B	KEGG	Upregulated
Porphyrin and chlorophyll metabolism	1/43	0.553356	0.9698	1.26042	0.745861	CP	KEGG	Upregulated
AGE-RAGE signaling pathway in diabetic complications	2/100	0.556264	0.9698	1.08019	0.633548	MAPK11;FN1	KEGG	Upregulated
Viral protein interaction with cytokine and cytokine receptor	2/100	0.556264	0.9698	1.08019	0.633548	CCR1;CXCL14	KEGG	Upregulated
Hepatitis C	3/157	0.559677	0.9698	1.03093	0.598348	EGF;PPP2R2B;CLDN2	KEGG	Upregulated
Vasopressin-regulated water reabsorption	1/44	0.561659	0.9698	1.23105	0.710143	CREB5	KEGG	Upregulated
Longevity regulating pathway	2/102	0.567027	0.9698	1.05848	0.600529	IRS4;CREB5	KEGG	Upregulated
Pancreatic secretion	2/102	0.567027	0.9698	1.05848	0.600529	PLA2G12B;CCK	KEGG	Upregulated
ABC transporters	1/45	0.569808	0.9698	1.20301	0.676639	ABCG2	KEGG	Upregulated
Glycosphingolipid biosynthesis	1/45	0.569808	0.9698	1.20301	0.676639	B4GALNT1	KEGG	Upregulated
NF-kappa B signaling pathway	2/104	0.5776	0.9698	1.03762	0.569522	BTK;TLR4	KEGG	Upregulated
Type II diabetes mellitus	1/46	0.577806	0.9698	1.17622	0.645174	IRS4	KEGG	Upregulated
Hepatitis B	3/162	0.580962	0.9698	0.998257	0.542123	MAPK11;TLR4;CREB5	KEGG	Upregulated
JAK-STAT signaling pathway	3/162	0.580962	0.9698	0.998257	0.542123	GHR;CISH;EGF	KEGG	Upregulated
Pyruvate metabolism	1/47	0.585656	0.9698	1.15059	0.61559	ME3	KEGG	Upregulated
Wnt signaling pathway	3/166	0.597516	0.9698	0.97356	0.501359	WNT2B;LGR5;WNT3	KEGG	Upregulated
Cocaine addiction	1/49	0.600922	0.9698	1.10253	0.56151	CREB5	KEGG	Upregulated
Ether lipid metabolism	1/49	0.600922	0.9698	1.10253	0.56151	PLA2G12B	KEGG	Upregulated
Vibrio cholerae infection	1/50	0.608343	0.9698	1.07998	0.536767	ATP6V1B1	KEGG	Upregulated
Ovarian steroidogenesis	1/51	0.615626	0.9698	1.05832	0.51341	CYP1A1	KEGG	Upregulated
TNF signaling pathway	2/112	0.617995	0.9698	0.961764	0.462873	MAPK11;CREB5	KEGG	Upregulated
Toxoplasmosis	2/112	0.617995	0.9698	0.961764	0.462873	MAPK11;TLR4	KEGG	Upregulated
Glycosaminoglycan biosynthesis	1/53	0.62979	0.9698	1.01752	0.470467	NDST4	KEGG	Upregulated
Cytokine-cytokine receptor interaction	5/295	0.642017	0.9698	0.911014	0.403708	CCR1;GHR;BMP3;BMPR1B;CXCL14	KEGG	Upregulated
Regulation of lipolysis in adipocytes	1/55	0.643434	0.9698	0.97973	0.431998	IRS4	KEGG	Upregulated
Hedgehog signaling pathway	1/56	0.650066	0.9698	0.961867	0.414258	CDON	KEGG	Upregulated
Pyrimidine metabolism	1/56	0.650066	0.9698	0.961867	0.414258	DPYD	KEGG	Upregulated
Neurotrophin signaling pathway	2/119	0.650853	0.9698	0.903898	0.388199	MAPK11;SHC3	KEGG	Upregulated
Tuberculosis	3/180	0.652013	0.9698	0.89591	0.383172	MAPK11;SPHK1;TLR4	KEGG	Upregulated
Legionellosis	1/57	0.656576	0.9698	0.944643	0.397428	TLR4	KEGG	Upregulated
Endometrial cancer	1/58	0.662964	0.9698	0.928023	0.381449	EGF	KEGG	Upregulated
Notch signaling pathway	1/59	0.669235	0.9698	0.911976	0.366268	DTX4	KEGG	Upregulated
Shigellosis	4/246	0.672278	0.9698	0.873151	0.346713	MYLPF;MAPK11;TIFA;TLR4	KEGG	Upregulated
Platelet activation	2/124	0.672921	0.9698	0.866631	0.343296	MAPK11;BTK	KEGG	Upregulated
Long-term depression	1/60	0.675388	0.9698	0.896473	0.351836	GRIA1	KEGG	Upregulated
Mineral absorption	1/60	0.675388	0.9698	0.896473	0.351836	SLC40A1	KEGG	Upregulated
Glycerolipid metabolism	1/61	0.681428	0.9698	0.881486	0.338107	DGKG	KEGG	Upregulated
Salmonella infection	4/249	0.681464	0.9698	0.862326	0.330712	MYLPF;MAPK11;NCKAP1L;TLR4	KEGG	Upregulated
Lysine degradation	1/63	0.693173	0.9698	0.852964	0.31259	MECOM	KEGG	Upregulated
GnRH secretion	1/64	0.698883	0.9698	0.839382	0.300727	KCNJ5	KEGG	Upregulated
Vascular smooth muscle contraction	2/133	0.709782	0.9698	0.806719	0.276541	ACTA2;PLA2G12B	KEGG	Upregulated
Acute myeloid leukemia	1/67	0.715384	0.9698	0.801106	0.268319	DUSP6	KEGG	Upregulated
Glycolysis / Gluconeogenesis	1/67	0.715384	0.9698	0.801106	0.268319	ENO4	KEGG	Upregulated
Long-term potentiation	1/67	0.715384	0.9698	0.801106	0.268319	GRIA1	KEGG	Upregulated
Apelin signaling pathway	2/137	0.72502	0.9698	0.782656	0.251668	ACTA2;SPHK1	KEGG	Upregulated
Insulin signaling pathway	2/137	0.72502	0.9698	0.782656	0.251668	SHC3;IRS4	KEGG	Upregulated
Adipocytokine signaling pathway	1/69	0.72588	0.9698	0.777464	0.249077	IRS4	KEGG	Upregulated
RIG-I-like receptor signaling pathway	1/70	0.730982	0.9698	0.766157	0.240088	MAPK11	KEGG	Upregulated
p53 signaling pathway	1/73	0.745729	0.9698	0.734122	0.215387	IGFBP3	KEGG	Upregulated
Spinocerebellar ataxia	2/143	0.746605	0.9698	0.749121	0.218907	GRIA1;RELN	KEGG	Upregulated
Gastric acid secretion	1/76	0.759668	0.9698	0.704649	0.193689	KCNK2	KEGG	Upregulated
Pancreatic cancer	1/76	0.759668	0.9698	0.704649	0.193689	EGF	KEGG	Upregulated
Arrhythmogenic right ventricular cardiomyopathy	1/77	0.764144	0.9698	0.695341	0.187047	ITGB5	KEGG	Upregulated
Lipid and atherosclerosis	3/215	0.764482	0.9698	0.746655	0.200519	MAPK11;CYP1A1;TLR4	KEGG	Upregulated
cAMP signaling pathway	3/216	0.767211	0.9698	0.743111	0.196919	GRIA1;PDE4B;CREB5	KEGG	Upregulated
RNA degradation	1/79	0.772846	0.9698	0.677443	0.17456	ENO4	KEGG	Upregulated
B cell receptor signaling pathway	1/81	0.781228	0.9698	0.660439	0.163054	BTK	KEGG	Upregulated
Cellular senescence	2/156	0.788429	0.9698	0.685426	0.162934	MAPK11;IGFBP3	KEGG	Upregulated
Human cytomegalovirus infection	3/225	0.790626	0.9698	0.712654	0.167424	CCR1;MAPK11;CREB5	KEGG	Upregulated
Necroptosis	2/159	0.797175	0.9698	0.672225	0.15238	ALOX15;TLR4	KEGG	Upregulated
Bile secretion	1/90	0.81529	0.9698	0.59338	0.121175	ABCG2	KEGG	Upregulated
Hypertrophic cardiomyopathy	1/90	0.81529	0.9698	0.59338	0.121175	ITGB5	KEGG	Upregulated
cGMP-PKG signaling pathway	2/167	0.818954	0.9698	0.639369	0.1277	IRS4;CREB5	KEGG	Upregulated
Huntington disease	4/306	0.822238	0.9698	0.697512	0.136521	GRIA1;DNAH7;DNAH6;CREB5	KEGG	Upregulated
GnRH signaling pathway	1/93	0.825425	0.9698	0.573942	0.110115	MAPK11	KEGG	Upregulated
Influenza A	2/172	0.83148	0.9698	0.620405	0.114494	TMPRSS4;TLR4	KEGG	Upregulated
Staphylococcus aureus infection	1/95	0.831871	0.9698	0.561673	0.103391	CFB	KEGG	Upregulated
Dilated cardiomyopathy	1/96	0.835005	0.9698	0.555733	0.100208	ITGB5	KEGG	Upregulated
Phosphatidylinositol signaling system	1/97	0.83808	0.9698	0.549916	0.0971378	DGKG	KEGG	Upregulated
mRNA surveillance pathway	1/98	0.841099	0.9698	0.544218	0.094175	PPP2R2B	KEGG	Upregulated
Hematopoietic cell lineage	1/99	0.844061	0.9698	0.538638	0.0913157	KITLG	KEGG	Upregulated
Progesterone-mediated oocyte maturation	1/100	0.846968	0.9698	0.53317	0.0885556	MAPK11	KEGG	Upregulated
C-type lectin receptor signaling pathway	1/104	0.858065	0.9698	0.512359	0.0784294	MAPK11	KEGG	Upregulated
T cell receptor signaling pathway	1/104	0.858065	0.9698	0.512359	0.0784294	MAPK11	KEGG	Upregulated
Alcoholism	2/186	0.862503	0.9698	0.572788	0.0847248	SHC3;CREB5	KEGG	Upregulated
Glucagon signaling pathway	1/107	0.865858	0.9698	0.497782	0.0716975	CREB5	KEGG	Upregulated
Th17 cell differentiation	1/107	0.865858	0.9698	0.497782	0.0716975	MAPK11	KEGG	Upregulated
Insulin resistance	1/108	0.86836	0.9698	0.493104	0.0696011	CREB5	KEGG	Upregulated
Neutrophil extracellular trap formation	2/189	0.868432	0.9698	0.563512	0.0794921	MAPK11;TLR4	KEGG	Upregulated
Kaposi sarcoma-associated herpesvirus infection	2/193	0.875974	0.9698	0.551597	0.073042	CCR1;MAPK11	KEGG	Upregulated
Pathways of neurodegeneration	6/475	0.877683	0.9698	0.671554	0.0876176	GRIA1;MAPK11;WNT2B;DNAH7;DNAH6;WNT3	KEGG	Upregulated
Cholinergic synapse	1/113	0.880187	0.9698	0.47097	0.0601054	CREB5	KEGG	Upregulated
Glutamatergic synapse	1/114	0.882423	0.9698	0.466778	0.0583866	GRIA1	KEGG	Upregulated
Prion disease	3/273	0.884643	0.9698	0.584511	0.071644	MAPK11;NCAM2;CREB5	KEGG	Upregulated
Epstein-Barr virus infection	2/202	0.891508	0.9698	0.526531	0.0604671	MAPK11;BTK	KEGG	Upregulated
Thyroid hormone signaling pathway	1/121	0.896946	0.9698	0.439392	0.047788	DIO3	KEGG	Upregulated
Human immunodeficiency virus 1 infection	2/212	0.906643	0.9698	0.5012	0.0491211	MAPK11;TLR4	KEGG	Upregulated
Amyotrophic lateral sclerosis	4/364	0.908489	0.9698	0.583379	0.0559883	GRIA1;MAPK11;DNAH7;DNAH6	KEGG	Upregulated
Lysosome	1/128	0.90968	0.9698	0.415024	0.0392872	CTSK	KEGG	Upregulated
Oocyte meiosis	1/129	0.911366	0.9698	0.411761	0.0382157	MAPK11	KEGG	Upregulated
Purine metabolism	1/129	0.911366	0.9698	0.411761	0.0382157	PDE4B	KEGG	Upregulated
Natural killer cell mediated cytotoxicity	1/131	0.914645	0.9698	0.405385	0.0361681	SHC3	KEGG	Upregulated
Human T-cell leukemia virus 1 infection	2/219	0.916038	0.9698	0.484858	0.0425205	NRP1;CREB5	KEGG	Upregulated
Oxidative phosphorylation	1/133	0.917803	0.9698	0.399201	0.0342406	ATP6V1B1	KEGG	Upregulated
Autophagy	1/137	0.923773	0.9698	0.387381	0.030715	IRS4	KEGG	Upregulated
Measles	1/139	0.926594	0.9698	0.381727	0.0291028	TLR4	KEGG	Upregulated
Ubiquitin mediated proteolysis	1/140	0.927965	0.9698	0.378962	0.0283316	UBE2QL1	KEGG	Upregulated
Apoptosis	1/142	0.930631	0.9698	0.373548	0.0268551	CTSK	KEGG	Upregulated
Thermogenesis	2/232	0.931179	0.9698	0.457146	0.032596	MAPK11;CREB5	KEGG	Upregulated
Oxytocin signaling pathway	1/154	0.944684	0.974579	0.344038	0.0195775	KCNJ5	KEGG	Upregulated
Non-alcoholic fatty liver disease	1/155	0.945718	0.974579	0.341787	0.0190755	MAPK11	KEGG	Upregulated
Ribosome	1/158	0.948706	0.974579	0.335204	0.0176507	MRPS6	KEGG	Upregulated
Alzheimer disease	3/369	0.968905	0.988729	0.429058	0.0135534	WNT2B;IRS4;WNT3	KEGG	Upregulated
Diabetic cardiomyopathy	1/203	0.978082	0.988729	0.259928	0.00576056	MAPK11	KEGG	Upregulated
Viral carcinogenesis	1/203	0.978082	0.988729	0.259928	0.00576056	CREB5	KEGG	Upregulated
MicroRNAs in cancer	2/310	0.979979	0.988729	0.340003	0.00687635	SPRY2;WNT3	KEGG	Upregulated
Endocytosis	1/252	0.991334	0.99574	0.208657	0.00181606	PSD4	KEGG	Upregulated
Olfactory transduction	1/440	0.999756	0.999756	0.118143	2.88209e-05	NCALD	KEGG	Upregulated
Focal Adhesion PI3K Akt mTOR Signaling Pathway WP3932	20/302	1.02835e-06	0.000372264	3.9092	53.8982	FOXA1;ITGB5;EGF;COL11A1;FN1;IRS4;GHR;VTN;KITLG;FGF7;COL2A1;RELN;FGF8;FGF9;LPAR6;PPP2R2B;COL5A2;TEK;FGF10;CREB5	WikiPathways	Upregulated
PI3K Akt Signaling Pathway WP4172	17/338	0.000209192	0.02201	2.88854	24.4724	ITGB5;EGF;FN1;GHR;VTN;KITLG;FGF7;COL2A1;RELN;FGF8;FGF9;LPAR6;PPP2R2B;TEK;TLR4;FGF10;CREB5	WikiPathways	Upregulated
TGF Beta Signaling In Thyroid Cells For Epithelial Mesenchymal Transition WP3859	4/17	0.000228985	0.02201	16.446	137.848	CDH6;FN1;SNAI2;RUNX2	WikiPathways	Upregulated
Ectoderm Differentiation WP2858	10/137	0.000243204	0.02201	4.25371	35.3977	CDH6;SIX6;NLGN1;PLXNA2;ST8SIA4;SPRY2;VAX2;CDON;SERPINB6;CLVS1	WikiPathways	Upregulated
Osteoblast Differentiation And Related Diseases WP4787	9/118	0.000357133	0.0258565	4.45233	35.3399	MAPK11;FGF7;FGF8;WNT2B;FGF9;BMPR1B;RUNX2;WNT3;FGF10	WikiPathways	Upregulated
Endochondral Ossification WP474	6/63	0.0010911	0.0564256	5.64441	38.4981	GHR;MMP13;COL2A1;ADAMTS1;SOX6;RUNX2	WikiPathways	Upregulated
Endochondral Ossification With Skeletal Dysplasias WP4808	6/63	0.0010911	0.0564256	5.64441	38.4981	GHR;MMP13;COL2A1;ADAMTS1;SOX6;RUNX2	WikiPathways	Upregulated
Pleural Mesothelioma WP5087	18/437	0.00143825	0.057086	2.33782	15.2995	WNT2B;EGF;FN1;CDH6;ACTA2;CDH5;KITLG;FGF7;FGF8;FGF9;CDH20;ADAMTS1;CDH10;CDH11;TNIK;TEK;WNT3;FGF10	WikiPathways	Upregulated
Embryonic Stem Cell Pluripotency Pathways WP3931	8/116	0.00145092	0.057086	3.98347	26.0342	FGF7;FGF8;WNT2B;FGF9;EGF;BMPR1B;WNT3;FGF10	WikiPathways	Upregulated
Mammary Gland Development Pathway Puberty Stage 2 Of 4 WP2814	3/13	0.00157696	0.057086	15.9938	103.196	EGF;NRIP1;FN1	WikiPathways	Upregulated
Pluripotent Stem Cell Differentiation Pathway WP2848	5/48	0.00190219	0.0625992	6.22252	38.9825	KITLG;WNT2B;FGF8;EGF;FGF10	WikiPathways	Upregulated
Neural Crest Differentiation WP2064	7/101	0.00276297	0.0823285	3.99652	23.5453	CDH6;TFAP2B;FGF8;COL2A1;LHX2;ZIC1;SNAI2	WikiPathways	Upregulated
NRP1 Triggered Signaling Pathways In Pancreatic Cancer WP5144	5/53	0.00295655	0.0823285	5.57292	32.4552	NRP1;CDH5;EGF;PLXNA2;SNAI2	WikiPathways	Upregulated
Interactions Between LOXL4 And Oxidative Stress Pathway WP3670	3/18	0.00420049	0.108613	10.6598	58.3362	FGF7;COL2A1;FN1	WikiPathways	Upregulated
Markers Of Kidney Cell Lineage WP5236	5/59	0.00471318	0.113745	4.95219	26.5308	ACTA2;FGF7;FGF8;RARB;VSX2	WikiPathways	Upregulated
Hippo Merlin Signaling Dysregulation WP4541	7/120	0.00710069	0.147605	3.32131	16.4324	CDH6;CDH5;ITGB5;CDH20;CDH10;CDH11;TEK	WikiPathways	Upregulated
Pathways Affected In Adenoid Cystic Carcinoma WP3651	5/65	0.00710754	0.147605	4.4556	22.0401	CNTN6;ARID5B;IL17RD;DTX4;FOXP2	WikiPathways	Upregulated
miRNA Targets In ECM And Membrane Receptors WP2911	3/22	0.00750509	0.147605	8.4139	41.1623	ITGB5;COL5A2;FN1	WikiPathways	Upregulated
Vitamin A And Carotenoid Metabolism WP716	4/43	0.00813155	0.147605	5.47474	26.3445	ALDH1A1;RBP1;RARB;RLBP1	WikiPathways	Upregulated
Breast Cancer Pathway WP4262	8/154	0.00815497	0.147605	2.94094	14.1434	FGF7;FGF8;SHC3;WNT2B;FGF9;EGF;WNT3;FGF10	WikiPathways	Upregulated
LDL Influence On CD14 And TLR4 WP5272	3/24	0.00959827	0.159658	7.6118	35.3657	MAPK11;TLR4;CREB5	WikiPathways	Upregulated
Hippo Signaling Regulation Pathways WP4540	6/98	0.00986602	0.159658	3.49083	16.1229	CDH6;CDH5;CDH20;CDH10;CDH11;TEK	WikiPathways	Upregulated
Epithelial To Mesenchymal Transition In Colorectal Cancer WP4239	8/160	0.010144	0.159658	2.82398	12.9645	VTN;MAPK11;WNT2B;TMPRSS4;FN1;SNAI2;CLDN2;WNT3	WikiPathways	Upregulated
Tgif Disruption Of Shh Signaling WP3674	2/9	0.0113339	0.159693	15.1932	68.0648	FGF8;FOXG1	WikiPathways	Upregulated
Benzo A Pyrene Metabolism WP696	2/9	0.0113339	0.159693	15.1932	68.0648	AKR1C1;CYP1A1	WikiPathways	Upregulated
MECP2 And Associated Rett Syndrome WP3584	5/73	0.0114697	0.159693	3.92981	17.5586	GRIA1;MPP1;CSRP1;FOXG1;CDON	WikiPathways	Upregulated
Burn Wound Healing WP5055	5/74	0.012119	0.162484	3.87265	17.09	KRT222;EGF;F13A1;SNAI2;TLR4	WikiPathways	Upregulated
SARS CoV 2 And COVID 19 Pathway WP4846	2/10	0.013995	0.180935	13.2934	56.7501	NRP1;TMPRSS4	WikiPathways	Upregulated
Dravet Syndrome WP5200	3/28	0.0147126	0.183654	6.39261	26.9707	MAPK11;PCDH19;SCN1A	WikiPathways	Upregulated
Mesodermal Commitment Pathway WP2857	7/145	0.0186926	0.21973	2.71614	10.8092	FOXA1;MEIS1;FGF8;ARID5B;RARB;LEFTY2;WNT3	WikiPathways	Upregulated
Prostaglandin And Leukotriene Metabolism In Senescence WP5122	3/31	0.0193825	0.21973	5.70681	22.5042	MAPK11;IGFBP5;ALOX15	WikiPathways	Upregulated
Bone Morphogenic Protein Signaling And Regulation WP1425	2/12	0.0200307	0.21973	10.6336	41.5826	BMPR1B;RUNX2	WikiPathways	Upregulated
Irinotecan Pathway WP229	2/12	0.0200307	0.21973	10.6336	41.5826	BCHE;ABCG2	WikiPathways	Upregulated
Regulation Of Actin Cytoskeleton WP51	7/150	0.0220481	0.228802	2.62049	9.99596	FGF7;FGF8;FGF9;EGF;FN1;WAS;FGF10	WikiPathways	Upregulated
TGF Beta Receptor Signaling In Skeletal Dysplasias WP4816	4/58	0.0225379	0.228802	3.95095	14.9842	EGF;LEFTY2;RUNX2;ADAMTS10	WikiPathways	Upregulated
Hair Follicle Development Cytodifferentiation Part 3 Of 3 WP2840	5/87	0.022921	0.228802	3.25653	12.2957	KITLG;IGFBP5;LHX2;SOSTDC1;LGR5	WikiPathways	Upregulated
EDA Signaling In Hair Follicle Development WP3930	2/13	0.0233859	0.228802	9.66642	36.3034	SOSTDC1;WNT3	WikiPathways	Upregulated
Prostaglandin And Leukotriene Metabolism In Senescence WP5321	3/34	0.0247776	0.236039	5.15375	19.0576	MAPK11;IGFBP5;ALOX15	WikiPathways	Upregulated
Serotonin And Anxiety Related Events WP3944	2/14	0.0269536	0.250185	8.86043	32.0184	NLGN1;HTR2A	WikiPathways	Upregulated
Ferroptosis WP4313	4/64	0.0309857	0.280421	3.55477	12.3501	AKR1C1;ALOX15;SLC40A1;CP	WikiPathways	Upregulated
Focal Adhesion WP306	8/199	0.0326757	0.285276	2.24286	7.67309	VTN;COL2A1;RELN;SHC3;ITGB5;EGF;COL5A2;FN1	WikiPathways	Upregulated
Sleep Regulation WP3591	3/38	0.0330983	0.285276	4.56382	15.5548	NLGN1;NPY2R;HTR2A	WikiPathways	Upregulated
Osteoclast Signaling WP12	2/16	0.0346908	0.286963	7.59388	25.5252	GPR68;CTSK	WikiPathways	Upregulated
RAC1 PAK1 P38 MMP2 Pathway WP3303	4/68	0.0375225	0.286963	3.33191	10.9381	MAPK11;FN1;TEK;ANGPTL1	WikiPathways	Upregulated
MAP3K1 Role In Promoting And Blocking Gonadal Determination WP4872	2/17	0.0388431	0.286963	7.08726	23.021	MAPK11;FGF9	WikiPathways	Upregulated
Fatty Acid Omega Oxidation WP206	2/17	0.0388431	0.286963	7.08726	23.021	ALDH1A1;CYP1A1	WikiPathways	Upregulated
Iron Metabolism Disorders WP5172	2/17	0.0388431	0.286963	7.08726	23.021	SLC40A1;CP	WikiPathways	Upregulated
NRXN1 Deletion Syndrome WP5398	2/17	0.0388431	0.286963	7.08726	23.021	GRIA1;NLGN1	WikiPathways	Upregulated
miR 509 3P Alteration Of YAP1 ECM Axis WP3967	2/17	0.0388431	0.286963	7.08726	23.021	FN1;SNAI2	WikiPathways	Upregulated
Nephrogenesis WP5052	2/18	0.0431734	0.306447	6.64397	20.8789	MEIS1;FGF8	WikiPathways	Upregulated
MYD88 Distinct Input Output Pathway WP3877	2/18	0.0431734	0.306447	6.64397	20.8789	TIFA;TLR4	WikiPathways	Upregulated
Extracellular Vesicles In The Crosstalk Of Cardiac Cells WP4300	2/19	0.0476738	0.331883	6.25283	19.0297	EGF;TLR4	WikiPathways	Upregulated
Heroin Metabolism WP2645	1/3	0.0546265	0.36946	26.523	77.1085	BCHE	WikiPathways	Upregulated
Regulatory Circuits Of The STAT3 Signaling Pathway WP4538	4/78	0.0570647	0.36946	2.88018	8.2476	PTPRT;GHR;MAPK11;F2RL2	WikiPathways	Upregulated
Cell Differentiation Expanded Index WP2023	2/21	0.057154	0.36946	5.59407	16.0103	LEFTY2;RUNX2	WikiPathways	Upregulated
Metabolism Of Sphingolipids In ER And Golgi Apparatus WP4142	2/21	0.057154	0.36946	5.59407	16.0103	SPHK1;B4GALNT1	WikiPathways	Upregulated
Vitamin D Receptor Pathway WP2877	7/186	0.0588725	0.373892	2.0896	5.91854	IGFBP5;IGFBP3;NRIP1;CYP1A1;SOSTDC1;CLDN2;ZNF257	WikiPathways	Upregulated
Synthesis Of Ceramides And 1 Deoxyceramides WP5194	2/22	0.0621189	0.387707	5.31409	14.7663	SPHK1;B4GALNT1	WikiPathways	Upregulated
Role Of Hypoxia Angiogenesis And FGF Pathway In OA Chondrocyte Hypertrophy WP5373	3/50	0.0655108	0.398937	3.39651	9.25732	MMP13;COL2A1;RUNX2	WikiPathways	Upregulated
GDNF RET Signaling Axis WP4830	2/23	0.0672241	0.398937	5.06078	13.6627	GFRA1;SLIT2	WikiPathways	Upregulated
Photodynamic Therapy Induced NFE2L2 NRF2 Survival Signaling WP3612	2/23	0.0672241	0.398937	5.06078	13.6627	MAPK11;ABCG2	WikiPathways	Upregulated
22Q11 2 Copy Number Variation Syndrome WP4657	5/118	0.0689069	0.402328	2.3594	6.31139	ACTA2;P2RX6;FGF8;RELN;FGF10	WikiPathways	Upregulated
Myometrial Relaxation And Contraction Pathways WP289	6/156	0.0709735	0.407816	2.13468	5.6472	ACTA2;RGS5;IGFBP5;IGFBP3;PDE4B;RGS20	WikiPathways	Upregulated
Cocaine Metabolism WP2826	1/4	0.0721658	0.408188	17.6811	46.4798	BCHE	WikiPathways	Upregulated
Mammalian Disorder Of Sexual Development WP4842	2/25	0.0778283	0.418575	4.62024	11.7966	MAPK11;FGF9	WikiPathways	Upregulated
Hypothesized Pathways In Pathogenesis Of Cardiovascular Disease WP3668	2/25	0.0778283	0.418575	4.62024	11.7966	POSTN;RUNX2	WikiPathways	Upregulated
Hematopoietic Stem Cell Differentiation WP2849	3/54	0.0786274	0.418575	3.12948	7.95837	KITLG;ZNF835;NCKAP1L	WikiPathways	Upregulated
TGF Beta Receptor Signaling WP560	3/54	0.0786274	0.418575	3.12948	7.95837	EGF;LEFTY2;RUNX2	WikiPathways	Upregulated
FGFR3 Signaling In Chondrocyte Proliferation And Terminal Differentiation WP4767	2/27	0.088914	0.455715	4.25019	10.2858	MAPK11;FGF9	WikiPathways	Upregulated
SARS CoV 2 Altering Angiogenesis Via NRP1 WP5065	1/5	0.0893805	0.455715	13.2601	32.0213	NRP1	WikiPathways	Upregulated
COVID 19 And Endothelial Cell Senescence WP5256	1/5	0.0893805	0.455715	13.2601	32.0213	TLR4	WikiPathways	Upregulated
Nanoparticle Mediated Activation Of Receptor Signaling WP2643	2/28	0.0946218	0.469443	4.08651	9.63545	MAPK11;FN1	WikiPathways	Upregulated
Development Of Ureteric Collection System WP5053	3/60	0.100234	0.469443	2.7992	6.43885	RARB;GFRA1;SLIT2	WikiPathways	Upregulated
Complement System WP2806	4/95	0.100428	0.469443	2.34009	5.37826	VTN;WAS;F13A1;CFB	WikiPathways	Upregulated
Cannabinoid Receptor Signaling WP3869	2/29	0.100432	0.469443	3.93496	9.04363	MAPK11;CYP1A1	WikiPathways	Upregulated
TYROBP Causal Network In Microglia WP3945	3/61	0.104045	0.469443	2.7508	6.22487	MAF;DPYD;NCKAP1L	WikiPathways	Upregulated
Vitamin A1 And A5 X Pathways WP5397	1/6	0.106277	0.469443	10.6076	23.7791	RARB	WikiPathways	Upregulated
Robo4 And VEGF Signaling Pathways Crosstalk WP3943	1/6	0.106277	0.469443	10.6076	23.7791	SLIT2	WikiPathways	Upregulated
Metabolism Of Alpha Linolenic Acid WP4586	1/6	0.106277	0.469443	10.6076	23.7791	ALOX15	WikiPathways	Upregulated
Sphingolipid Pathway WP1422	2/30	0.106338	0.469443	3.79423	8.50338	SPTLC3;SPHK1	WikiPathways	Upregulated
Dopaminergic Neurogenesis WP2855	2/30	0.106338	0.469443	3.79423	8.50338	FGF8;ALDH1A1	WikiPathways	Upregulated
Inflammatory Response Pathway WP453	2/30	0.106338	0.469443	3.79423	8.50338	VTN;FN1	WikiPathways	Upregulated
3Q29 Copy Number Variation Syndrome WP4906	3/63	0.111834	0.484109	2.65883	5.8248	GRIA1;SLC40A1;PIGZ	WikiPathways	Upregulated
GABA Receptor Signaling WP4159	2/31	0.112335	0.484109	3.66321	8.00877	GAD2;GABRG3	WikiPathways	Upregulated
COVID 19 Thrombosis And Anticoagulation WP4927	1/7	0.12286	0.512475	8.83919	18.5332	F13A1	WikiPathways	Upregulated
Nanomaterial Induced Inflammasome Activation WP3890	1/7	0.12286	0.512475	8.83919	18.5332	TLR4	WikiPathways	Upregulated
Purinergic Signaling WP4900	2/33	0.12458	0.512475	3.42652	7.1368	P2RX6;LPAR6	WikiPathways	Upregulated
Fluoropyrimidine Activity WP1601	2/33	0.12458	0.512475	3.42652	7.1368	DPYD;ABCG2	WikiPathways	Upregulated
Metapathway Biotransformation Phase I And II WP702	6/184	0.128289	0.521804	1.79631	3.68866	GSTM3;NDST4;AKR1C1;CYP1A1;MGST2;HNMT	WikiPathways	Upregulated
JAK STAT Signaling In The Regulation Of Beta Cells WP5358	2/34	0.130817	0.526176	3.31928	6.75125	GHR;CISH	WikiPathways	Upregulated
Urotensin II Mediated Signaling Pathway WP5158	3/69	0.136452	0.530185	2.41638	4.8129	ACTA2;COL2A1;FN1	WikiPathways	Upregulated
Cell Differentiation Index WP2029	1/8	0.139137	0.530185	7.57606	14.9422	LEFTY2	WikiPathways	Upregulated
Biosynthesis And Turnover Of 1 Deoxy Sphingoid Bases WP5179	1/8	0.139137	0.530185	7.57606	14.9422	SPHK1	WikiPathways	Upregulated
FTO Obesity Variant Mechanism WP3407	1/8	0.139137	0.530185	7.57606	14.9422	ARID5B	WikiPathways	Upregulated
ApoE And miR 146 In Inflammation And Atherosclerosis WP3926	1/8	0.139137	0.530185	7.57606	14.9422	TLR4	WikiPathways	Upregulated
Wnt Signaling In Kidney Disease WP4150	2/36	0.143498	0.541109	3.1237	6.06446	WNT2B;WNT3	WikiPathways	Upregulated
Genetic Causes Of Porto Sinusoidal Vascular Disease WP5269	2/37	0.149933	0.549761	3.0343	5.75779	CHCHD2;BTK	WikiPathways	Upregulated
Ovarian Infertility WP34	2/37	0.149933	0.549761	3.0343	5.75779	NRIP1;BMPR1B	WikiPathways	Upregulated
Folate Alcohol And Cancer Pathway Hypotheses WP1589	1/9	0.155112	0.549761	6.62872	12.3533	ALDH1A1	WikiPathways	Upregulated
Biotin Metabolism Including IMDs WP5031	1/9	0.155112	0.549761	6.62872	12.3533	HLCS	WikiPathways	Upregulated
Steroid Hormone Precursor Biosynthesis WP5277	1/9	0.155112	0.549761	6.62872	12.3533	AKR1C1	WikiPathways	Upregulated
Methylation Pathways WP704	1/9	0.155112	0.549761	6.62872	12.3533	HNMT	WikiPathways	Upregulated
Nuclear Receptors WP170	2/38	0.156424	0.549761	2.94986	5.47255	NR2F1;RARB	WikiPathways	Upregulated
Neural Crest Cell Migration During Development WP4564	2/40	0.169558	0.564186	2.79432	4.9587	CDH11;F2RL2	WikiPathways	Upregulated
Acquired Partial Lipodystrophy Barraquer Simons Syndrome WP5104	1/10	0.170792	0.564186	5.89189	10.4128	CFB	WikiPathways	Upregulated
Interleukin 1 Induced Activation Of NF kB WP3656	1/10	0.170792	0.564186	5.89189	10.4128	TIFA	WikiPathways	Upregulated
MAPK Signaling Pathway WP382	7/246	0.174189	0.564186	1.56019	2.7266	MAPK11;FGF7;FGF8;FGF9;EGF;DUSP6;FGF10	WikiPathways	Upregulated
Spinal Cord Injury WP2431	4/119	0.180157	0.564186	1.84945	3.16982	COL2A1;PLXNA2;SLIT2;TLR4	WikiPathways	Upregulated
Inflammatory Bowel Disease Signaling WP5198	2/42	0.182868	0.564186	2.65434	4.50969	MAF;TLR4	WikiPathways	Upregulated
Clock Controlled Autophagy In Bone Metabolism WP5205	3/80	0.185657	0.564186	2.07002	3.48561	BMP3;CTSK;RUNX2	WikiPathways	Upregulated
Iron Metabolism In Placenta WP2007	1/11	0.186181	0.564186	5.30243	8.91357	SLC40A1	WikiPathways	Upregulated
Gastric Acid Production WP2596	1/11	0.186181	0.564186	5.30243	8.91357	CCK	WikiPathways	Upregulated
Gene Regulatory Network Modelling Somitogenesis WP2854	1/11	0.186181	0.564186	5.30243	8.91357	FGF8	WikiPathways	Upregulated
Induction Of Autophagy And Toll Like Receptor Signaling Pathways By Graphene Oxide WP5336	1/11	0.186181	0.564186	5.30243	8.91357	TLR4	WikiPathways	Upregulated
PAFAH1B1 Copy Number Variation WP5409	1/11	0.186181	0.564186	5.30243	8.91357	RELN	WikiPathways	Upregulated
Nucleotide GPCRs WP80	1/11	0.186181	0.564186	5.30243	8.91357	LPAR6	WikiPathways	Upregulated
PTF1A Related Regulatory Pathway WP4147	1/11	0.186181	0.564186	5.30243	8.91357	FGF10	WikiPathways	Upregulated
GABA Metabolism Aka GHB WP4157	1/11	0.186181	0.564186	5.30243	8.91357	GAD2	WikiPathways	Upregulated
Neural Crest Cell Migration In Cancer WP4565	2/43	0.18958	0.564186	2.58946	4.30614	CDH11;F2RL2	WikiPathways	Upregulated
Heart Development WP1591	2/44	0.196324	0.564186	2.52768	4.11504	FGF8;FGF10	WikiPathways	Upregulated
Notch Signaling WP268	2/44	0.196324	0.564186	2.52768	4.11504	KCNJ5;DTX4	WikiPathways	Upregulated
Genes Controlling Nephrogenesis WP4823	2/44	0.196324	0.564186	2.52768	4.11504	FGF8;SLIT2	WikiPathways	Upregulated
Alanine And Aspartate Metabolism WP106	1/12	0.201286	0.564186	4.82015	7.72683	GAD2	WikiPathways	Upregulated
Octadecanoid Formation From Linoleic Acid WP5324	1/12	0.201286	0.564186	4.82015	7.72683	ALOX15	WikiPathways	Upregulated
TGF Smad Signaling Pathway WP5382	1/12	0.201286	0.564186	4.82015	7.72683	POSTN	WikiPathways	Upregulated
TROP2 Regulatory Signaling WP5300	2/45	0.203098	0.564186	2.46877	3.93539	MMP13;FN1	WikiPathways	Upregulated
GPCRs Class A Rhodopsin Like WP455	7/259	0.207122	0.564186	1.47871	2.32815	CCR1;LPAR6;GPR68;NPY2R;GPR50;HTR2A;F2RL2	WikiPathways	Upregulated
Aryl Hydrocarbon Receptor Pathway WP2586	2/46	0.209897	0.564186	2.41254	3.76631	NRIP1;CYP1A1	WikiPathways	Upregulated
Chronic Hyperglycemia Impairment Of Neuron Function WP5283	2/46	0.209897	0.564186	2.41254	3.76631	TKTL1;MMP13	WikiPathways	Upregulated
Ganglio Sphingolipid Metabolism WP1423	1/13	0.216111	0.564186	4.41824	6.76858	B4GALNT1	WikiPathways	Upregulated
Neuroinflammation WP4919	1/13	0.216111	0.564186	4.41824	6.76858	TLR4	WikiPathways	Upregulated
Genes Targeted By miRNAs In Adipocytes WP1992	1/13	0.216111	0.564186	4.41824	6.76858	ERG	WikiPathways	Upregulated
Estrogen Receptor Pathway WP2881	1/13	0.216111	0.564186	4.41824	6.76858	CYP1A1	WikiPathways	Upregulated
Ganglio Series Sphingolipid Metabolism WP5299	1/13	0.216111	0.564186	4.41824	6.76858	B4GALNT1	WikiPathways	Upregulated
Cell Type Dependent Selectivity Of CCK2R Signaling WP3679	1/13	0.216111	0.564186	4.41824	6.76858	CCK	WikiPathways	Upregulated
BMP2 WNT4 FOXO1 Pathway In Primary Endometrial Stromal Cell Differentiation WP3876	1/13	0.216111	0.564186	4.41824	6.76858	LEFTY2	WikiPathways	Upregulated
Development Of Pulmonary Dendritic Cells And Macrophage Subsets WP3892	1/13	0.216111	0.564186	4.41824	6.76858	RUNX2	WikiPathways	Upregulated
Mechanoregulation And Pathology Of YAP TAZ Via Hippo And Non Hippo Mechanisms WP4534	2/47	0.216719	0.564186	2.35881	3.60698	ACTA2;ITGB5	WikiPathways	Upregulated
IL 26 Signaling Pathways WP5347	2/48	0.22356	0.564186	2.30741	3.45667	ACTA2;CTSK	WikiPathways	Upregulated
Exercise Induced Circadian Regulation WP410	2/48	0.22356	0.564186	2.30741	3.45667	GSTM3;GFRA1	WikiPathways	Upregulated
Rett Syndrome Causing Genes WP4312	2/48	0.22356	0.564186	2.30741	3.45667	FOXG1;SCN1A	WikiPathways	Upregulated
Orexin Receptor Pathway WP5094	3/88	0.223913	0.564186	1.87442	2.80507	GRIA1;CCK;RUNX2	WikiPathways	Upregulated
Adipogenesis WP236	4/131	0.226033	0.564186	1.67367	2.48887	BMP3;NRIP1;IRS4;NR2F1	WikiPathways	Upregulated
Disorders Of Fructose Metabolism WP5178	1/14	0.230662	0.564186	4.07817	5.98187	ALDH1A1	WikiPathways	Upregulated
Mineralocorticoid Biosynthesis WP5279	1/14	0.230662	0.564186	4.07817	5.98187	AKR1C1	WikiPathways	Upregulated
Glucocorticoid Biosynthesis WP5280	1/14	0.230662	0.564186	4.07817	5.98187	AKR1C1	WikiPathways	Upregulated
Abnormal Calcium Handling And Its Effects On Muscle Contraction In DMD WP5343	1/14	0.230662	0.564186	4.07817	5.98187	DTNA	WikiPathways	Upregulated
Somatic Sex Determination WP4814	1/14	0.230662	0.564186	4.07817	5.98187	FGF9	WikiPathways	Upregulated
Photodynamic Therapy Induced AP 1 Survival Signaling WP3611	2/50	0.237289	0.575775	2.21104	3.18053	MAPK11;FGF7	WikiPathways	Upregulated
Transcriptional Activation By NRF2 In Response To Phytochemicals WP3	1/15	0.244943	0.575775	3.78668	5.32684	MAF	WikiPathways	Upregulated
Biogenic Amine Synthesis WP550	1/15	0.244943	0.575775	3.78668	5.32684	GAD2	WikiPathways	Upregulated
ERK Pathway In Huntington 39 S Disease WP3853	1/15	0.244943	0.575775	3.78668	5.32684	EGF	WikiPathways	Upregulated
OSX And miRNAs In Tooth Development WP3971	1/15	0.244943	0.575775	3.78668	5.32684	RUNX2	WikiPathways	Upregulated
Biomarkers For Pyrimidine Metabolism Disorders WP4584	1/15	0.244943	0.575775	3.78668	5.32684	DPYD	WikiPathways	Upregulated
Thyroid Hormones Production And Peripheral Downstream Signaling Effects WP4746	3/93	0.248552	0.580488	1.76984	2.4638	PAX8;DIO3;TRH	WikiPathways	Upregulated
8P23 1 Copy Number Variation Syndrome WP5346	2/52	0.25106	0.582589	2.12238	2.93327	FAM167A;TLR4	WikiPathways	Upregulated
Kit Receptor Signaling Pathway WP304	2/53	0.257955	0.585896	2.08066	2.81924	KITLG;BTK	WikiPathways	Upregulated
Deregulation Of Rab And Rab Effector Genes In Bladder Cancer WP2291	1/16	0.25896	0.585896	3.53405	4.7748	SYTL2	WikiPathways	Upregulated
Familial Hyperlipidemia Type 2 WP5109	1/16	0.25896	0.585896	3.53405	4.7748	GHR	WikiPathways	Upregulated
ID Signaling Pathway WP53	1/16	0.25896	0.585896	3.53405	4.7748	PAX8	WikiPathways	Upregulated
Phosphodiesterases In Neuronal Function WP4222	2/54	0.264852	0.58764	2.04055	2.71103	GRIA1;PDE4B	WikiPathways	Upregulated
Overlap Between Signal Transduction Pathways Contributing To LMNA Laminopathies WP4879	2/55	0.27175	0.58764	2.00194	2.60828	CTSK;RUNX2	WikiPathways	Upregulated
Pathogenic Escherichia Coli Infection WP2272	2/55	0.27175	0.58764	2.00194	2.60828	WAS;TLR4	WikiPathways	Upregulated
NOTCH1 Regulation Of Endothelial Cell Calcification WP3413	1/17	0.272717	0.58764	3.31301	4.30466	SOX6	WikiPathways	Upregulated
Amplification And Expansion Of Oncogenic Pathways As Metastatic Traits WP3678	1/17	0.272717	0.58764	3.31301	4.30466	POSTN	WikiPathways	Upregulated
Leptin Insulin Signaling Overlap WP3935	1/17	0.272717	0.58764	3.31301	4.30466	IRS4	WikiPathways	Upregulated
Serotonin And Anxiety WP3947	1/17	0.272717	0.58764	3.31301	4.30466	HTR2A	WikiPathways	Upregulated
Platelet Mediated Interactions With Vascular And Circulating Cells WP4462	1/17	0.272717	0.58764	3.31301	4.30466	TLR4	WikiPathways	Upregulated
17Q12 Copy Number Variation Syndrome WP5287	3/100	0.283659	0.59891	1.64153	2.0683	SLFN13;SLFN5;CCT6B	WikiPathways	Upregulated
Proximal Tubule Transport WP4917	2/57	0.285535	0.59891	1.92895	2.41772	ABCG2;ATP6V1B1	WikiPathways	Upregulated
Fatty Acid Transporters WP5061	1/18	0.286219	0.59891	3.11797	3.90056	FABP7	WikiPathways	Upregulated
Ulcerative Colitis Signaling WP5174	1/18	0.286219	0.59891	3.11797	3.90056	MAF	WikiPathways	Upregulated
Estrogen Metabolism WP697	1/18	0.286219	0.59891	3.11797	3.90056	CYP1A1	WikiPathways	Upregulated
Wnt Signaling Pathway And Pluripotency WP399	3/101	0.288714	0.600658	1.62469	2.01839	WNT2B;PPP2R2B;WNT3	WikiPathways	Upregulated
Complement And Coagulation Cascades WP558	2/58	0.292419	0.60489	1.89441	2.3293	TFPI;CFB	WikiPathways	Upregulated
Small Ligand GPCRs WP247	1/19	0.299472	0.609039	2.94459	3.5504	GPR50	WikiPathways	Upregulated
Overview Of Nanoparticle Effects WP3287	1/19	0.299472	0.609039	2.94459	3.5504	FN1	WikiPathways	Upregulated
LTF Danger Signal Response Pathway WP4478	1/19	0.299472	0.609039	2.94459	3.5504	TLR4	WikiPathways	Upregulated
Lipid Metabolism In Senescent Cells WP5149	1/20	0.312479	0.618128	2.78947	3.24476	PLA2G12B	WikiPathways	Upregulated
Imatinib And Chronic Myeloid Leukemia WP3640	1/20	0.312479	0.618128	2.78947	3.24476	ABCG2	WikiPathways	Upregulated
BMP Signaling In Eyelid Development WP3927	1/20	0.312479	0.618128	2.78947	3.24476	FGF10	WikiPathways	Upregulated
Serotonin Receptor 2 And ELK SRF GATA4 Signaling WP732	1/20	0.312479	0.618128	2.78947	3.24476	HTR2A	WikiPathways	Upregulated
Pyrimidine Metabolism And Related Diseases WP4225	1/20	0.312479	0.618128	2.78947	3.24476	DPYD	WikiPathways	Upregulated
10Q22Q23 Copy Number Variation WP5402	2/62	0.319846	0.625678	1.76775	2.01509	RSPH4A;RSPH1	WikiPathways	Upregulated
[truncated: 2,962 more rows]

## Sheet: Supplemental Table 5. Day 10
Term	Overlap	P-value	Adjusted P-value	Odds Ratio	Combined Score	Genes	Analysis	DEG List
Nervous System Development (GO:0007399)	36/433	7.55529e-10	1.38942e-06	3.60586	75.736	SEMA5A;GPM6A;SH3GL3;CHRNA3;STMN3;GRIK1;PRDM12;ASCL1;NRGN;EDNRB;RELN;DPYSL4;SLITRK1;ZIC3;NHLH1;ZIC1;SLITRK6;NDP;ATOH1;SRRM4;FZD5;CNTN6;NOG;ZIC4;VAX1;S100B;GFRA2;VAX2;POU3F3;DCX;CSPG5;CNTN4;LY6H;SCRG1;MDGA1;NEUROG1	GO_BP	Upregulated
Central Nervous System Development (GO:0007417)	25/283	9.72836e-08	8.94523e-05	3.79427	61.2608	SH3GL3;DLX2;FOXG1;MAST1;GRIK1;RELN;ZIC3;NHLH1;SIX3;ZIC1;ATOH1;MFSD2A;EOMES;CNTN6;TBR1;ZIC4;VAX1;S100B;VAX2;MEIS2;POU3F3;SHROOM4;DCX;CNTN4;MDGA1	GO_BP	Upregulated
Cell Morphogenesis Involved In Neuron Differentiation (GO:0048667)	12/77	6.13142e-07	0.000375856	7.11319	101.752	NTNG2;BRSK2;SLITRK2;DCC;SLITRK1;SLITRK4;SLITRK6;CNTN4;MAPK8IP2;S100B;PAX2;MFSD2A	GO_BP	Upregulated
Axon Development (GO:0061564)	13/99	1.57794e-06	0.000725459	5.82953	77.879	SEMA5A;NTNG2;BRSK2;DCC;S100B;PAX2;SLITRK2;SLITRK1;SLITRK4;SLITRK6;CNTN4;NEUROG1;ATOH1	GO_BP	Upregulated
Neuron Projection Morphogenesis (GO:0048812)	15/146	5.82326e-06	0.00214179	4.42314	53.315	GPM6A;NTNG2;BRSK2;DCC;MAPK8IP2;S100B;PAX2;MYO16;ALCAM;SLITRK2;SLITRK1;SLITRK4;SLITRK6;TNIK;CNTN4	GO_BP	Upregulated
Synaptic Membrane Adhesion (GO:0099560)	5/12	7.64262e-06	0.00216669	27.2253	320.763	LRFN5;LRFN4;SLITRK2;SLITRK1;LRRC4C	GO_BP	Upregulated
Brain Development (GO:0007420)	16/169	8.24734e-06	0.00216669	4.04308	47.3268	EOMES;DLX2;FOXG1;MAST1;TBR1;VAX1;MEIS2;VAX2;PAX2;SHROOM4;RELN;SIX3;ZIC1;CNTN4;MDGA1;MFSD2A	GO_BP	Upregulated
Ear Morphogenesis (GO:0042471)	6/24	2.59546e-05	0.00596631	12.7229	134.343	TFAP2A;NOG;ZIC1;HOXA1;NEUROG1;PAX2	GO_BP	Upregulated
Inner Ear Morphogenesis (GO:0042472)	6/25	3.34101e-05	0.00631243	12.0526	124.222	TFAP2A;ZIC1;MYO3A;HOXA1;NEUROG1;PAX2	GO_BP	Upregulated
Regulation Of Presynapse Assembly (GO:1905606)	5/16	3.86902e-05	0.00631243	17.3217	175.987	LRFN5;LRFN4;SLITRK2;SLITRK1;MDGA1	GO_BP	Upregulated
Regulation Of Presynapse Organization (GO:0099174)	5/16	3.86902e-05	0.00631243	17.3217	175.987	LRFN5;LRFN4;SLITRK2;SLITRK1;MDGA1	GO_BP	Upregulated
Generation Of Neurons (GO:0048699)	15/172	4.14265e-05	0.00631243	3.68569	37.1944	GPM6A;BRSK2;FZD5;DCC;FZD8;ASCL1;VAX1;VAX2;RELN;LHX2;SIX3;DCX;INSM1;MDGA1;WNT3	GO_BP	Upregulated
Regulation Of Synapse Assembly (GO:0051963)	8/51	4.46229e-05	0.00631243	7.11994	71.3223	LRFN5;LRFN4;CLSTN2;SLITRK2;SLITRK1;SLITRK4;SLITRK6;MDGA1	GO_BP	Upregulated
Synaptic Transmission, Glutamatergic (GO:0035249)	6/27	5.34482e-05	0.0070208	10.9036	107.257	UNC13C;GRIN3A;GRID1;GRIK3;SLC17A6;GRIK1	GO_BP	Upregulated
Regulation Of Monoatomic Ion Transmembrane Transporter Activity (GO:0032412)	9/69	6.76575e-05	0.00829481	5.74675	55.1748	CACNG8;RELN;CACNA1D;GPD1L;MAPK8IP2;SHISA9;SCN3B;SCN4B;CACNG4	GO_BP	Upregulated
Axonogenesis (GO:0007409)	15/188	0.000114111	0.0131157	3.34204	30.3402	SEMA5A;SEMA6C;NTNG2;BRSK2;CNTN6;DCC;UNC5C;S100B;PAX2;RELN;SLITRK2;SLITRK1;SLITRK4;SLITRK6;CNTN4	GO_BP	Upregulated
Cochlea Morphogenesis (GO:0090103)	4/11	0.000125108	0.0132755	21.7377	195.342	MYO3A;HOXA1;NEUROG1;PAX2	GO_BP	Upregulated
Sensory Perception Of Sound (GO:0007605)	10/92	0.00012994	0.0132755	4.67608	41.8436	TFAP2A;HOMER2;KIT;MYO3A;PCDH15;HOXA1;CACNA1D;CRYM;SERPINB6;ATP6V1B1	GO_BP	Upregulated
Regulation Of Trans-Synaptic Signaling (GO:0099177)	6/36	0.0002889	0.0279624	7.62902	62.1722	RELN;GRIN3A;GRID1;GRIK3;GRIK1;LRRC4C	GO_BP	Upregulated
Regulation Of AMPA Receptor Activity (GO:2000311)	5/24	0.000317409	0.0291858	10.0242	80.7482	CACNG8;RELN;MAPK8IP2;SHISA9;CACNG4	GO_BP	Upregulated
Modulation Of Chemical Synaptic Transmission (GO:0050804)	11/123	0.000346427	0.0298981	3.76754	30.0191	GRIN3A;RELN;CLSTN2;GRID1;DYSF;GRIK3;GRIK1;MAPK8IP2;CPLX2;LRRC4C;BEGAIN	GO_BP	Upregulated
Rho Protein Signal Transduction (GO:0007266)	7/52	0.000357672	0.0298981	5.94076	47.1452	RHOJ;PDPN;ARHGEF3;TNFRSF25;RHOV;ARHGAP6;NTN1	GO_BP	Upregulated
Sensory Perception Of Mechanical Stimulus (GO:0050954)	9/89	0.000481674	0.038513	4.30562	32.8874	TFAP2A;HOMER2;MYO3A;PCDH15;HOXA1;CACNA1D;CRYM;SERPINB6;ATP6V1B1	GO_BP	Upregulated
Folic Acid Transport (GO:0015884)	3/7	0.000553053	0.0423777	28.4795	213.598	SLC46A1;PDPN;SLC19A1	GO_BP	Upregulated
Regulation Of Dendrite Development (GO:0050773)	6/41	0.0005981	0.0439962	6.53748	48.5196	CHRNA3;DCC;SARM1;TNIK;LZTS1;MFSD2A	GO_BP	Upregulated
Regulation Of Neurotransmitter Receptor Activity (GO:0099601)	6/42	0.000682772	0.046227	6.35556	46.3279	CACNG8;RELN;MAPK8IP2;SHISA9;CACNG4;BEGAIN	GO_BP	Upregulated
Positive Regulation Of Neuron Differentiation (GO:0045666)	6/42	0.000682772	0.046227	6.35556	46.3279	DLX1;DLX2;PCP4;ASCL1;NEUROG1;ATOH1	GO_BP	Upregulated
Eye Development (GO:0001654)	7/58	0.000703837	0.046227	5.24022	38.0386	SIX6;EFEMP1;SIX3;CPAMD8;COL5A2;MEIS2;PAX2	GO_BP	Upregulated
Chemical Synaptic Transmission (GO:0007268)	17/273	0.000776754	0.0488835	2.55884	18.3223	GABRA2;SYT5;UNC13C;GABRB2;CHRNA3;PTPRN2;GRID1;NPFF;GRIK3;HTR2C;GRIK1;PDYN;GRIN3A;PTCHD1;SST;SLC17A6;BSN	GO_BP	Upregulated
Positive Regulation Of Neural Precursor Cell Proliferation (GO:2000179)	5/29	0.000797448	0.0488835	7.93379	56.6004	BCAN;SMARCD3;DCT;INSM1;TOX	GO_BP	Upregulated
Cdc42 Protein Signal Transduction (GO:0032488)	3/8	0.000867948	0.0514889	22.7825	160.602	RHOJ;RHOV;NTN1	GO_BP	Upregulated
Monoatomic Cation Transmembrane Transport (GO:0098655)	17/281	0.00106741	0.0613425	2.48026	16.9713	SLC46A1;SLC24A3;SLC30A3;KCNJ8;KCNH7;KCNB2;ATP1A3;CACNA1D;MCOLN2;SLC6A3;SCNN1D;SLC9A9;CNGA3;SCN3B;SCN4B;KCNK2;ATP6V1B1	GO_BP	Upregulated
Positive Regulation Of Synapse Assembly (GO:0051965)	5/32	0.00126896	0.0690726	7.05117	47.0282	CLSTN2;SLITRK2;SLITRK1;SLITRK4;SLITRK6	GO_BP	Upregulated
Regulation Of Actin Filament-Based Movement (GO:1903115)	3/9	0.00127704	0.0690726	18.9844	126.497	MYLK2;PDPN;PDE4B	GO_BP	Upregulated
Neuron Differentiation (GO:0030182)	12/173	0.00182534	0.0959087	2.85759	18.0199	FOXA1;BRSK2;FZD5;LHX2;FZD8;FOXN4;INSM1;ASCL1;VAX1;VAX2;WNT3;ATOH1	GO_BP	Upregulated
Synapse Organization (GO:0050808)	10/131	0.00213384	0.107033	3.16255	19.4491	UNC13C;GPM6A;LRFN5;LRFN4;FZD5;SLITRK2;SLITRK1;SLITRK6;LRRC4C;PPFIA2	GO_BP	Upregulated
Sensory Organ Development (GO:0007423)	7/70	0.00215347	0.107033	4.23947	26.0332	SIX6;SIX3;CPAMD8;ASCL1;MEIS2;NEUROG1;ATOH1	GO_BP	Upregulated
Peptidyl-Tyrosine Modification (GO:0018212)	6/54	0.00259172	0.120724	4.76373	28.37	EFEMP1;PKDCC;RELN;LCK;BTK;TEK	GO_BP	Upregulated
Heparan Sulfate Proteoglycan Biosynthetic Process (GO:0015012)	4/23	0.00262586	0.120724	8.0037	47.5608	NDST4;NDST3;HS3ST1;HS6ST3	GO_BP	Upregulated
Negative Regulation Of Neuron Differentiation (GO:0045665)	4/23	0.00262586	0.120724	8.0037	47.5608	DLX1;DLX2;SIX3;CNTN4	GO_BP	Upregulated
Regulation Of Synaptic Transmission, Glutamatergic (GO:0051966)	6/55	0.00284692	0.127695	4.66627	27.3514	CACNG8;RELN;GRIK3;GRIK1;MAPK8IP2;CACNG4	GO_BP	Upregulated
Inorganic Cation Transmembrane Transport (GO:0098662)	16/284	0.00302921	0.129014	2.29445	13.3065	SLC46A1;SLC24A3;SLC30A3;KCNJ8;KCNH7;KCNB2;ATP1A3;CACNA1D;MCOLN2;SLC6A3;SCNN1D;SLC9A9;SCN3B;SCN4B;KCNK2;ATP6V1B1	GO_BP	Upregulated
Regulation Of Neuroblast Proliferation (GO:1902692)	4/24	0.00308755	0.129014	7.60313	43.9489	BCAN;SMARCD3;DCT;SIX3	GO_BP	Upregulated
Dicarboxylic Acid Transport (GO:0006835)	4/24	0.00308755	0.129014	7.60313	43.9489	SLC46A1;PDPN;SLC17A6;SLC19A1	GO_BP	Upregulated
Positive Regulation Of Sodium Ion Transport (GO:0010765)	3/12	0.00315694	0.129014	12.6543	72.8655	GPD1L;SCN3B;SCN4B	GO_BP	Upregulated
Regulation Of Synapse Organization (GO:0050807)	4/25	0.00360167	0.143989	7.2407	40.7388	CAMK2B;SLITRK2;SLITRK4;MDGA1	GO_BP	Upregulated
Cranial Nerve Development (GO:0021545)	3/13	0.00402599	0.154246	11.3883	62.8063	TFAP2A;NEUROG1;PAX2	GO_BP	Upregulated
Membrane Depolarization During Action Potential (GO:0086010)	3/13	0.00402599	0.154246	11.3883	62.8063	CACNA1D;SCN3B;SCN4B	GO_BP	Upregulated
Regulation Of Neuron Differentiation (GO:0045664)	7/79	0.0042734	0.160383	3.70781	20.2274	PCP4;RELN;SIX3;CNTN4;ASCL1;NEUROG1;ATOH1	GO_BP	Upregulated
Positive Regulation Of Cell Junction Assembly (GO:1901890)	6/61	0.00479127	0.170069	4.15594	22.1967	CLSTN2;SLITRK2;SLITRK1;SLITRK4;SLITRK6;TEK	GO_BP	Upregulated
Sensory Perception Of Light Stimulus (GO:0050953)	8/102	0.00490486	0.170069	3.24845	17.2737	SIX6;EFEMP1;SIX3;EYA4;PCDH15;ARRB1;VAX2;PAX2	GO_BP	Upregulated
Metal Ion Transport (GO:0030001)	11/171	0.00493781	0.170069	2.63074	13.9714	RYR1;CACNG6;CYP27B1;CACNG8;GRIN3A;SCNN1D;KCNJ8;KCNB2;CACNA1D;SCN3B;SCN4B	GO_BP	Upregulated
Cell-Cell Adhesion Via Plasma-Membrane Adhesion Molecules (GO:0098742)	11/172	0.00515641	0.170069	2.61427	13.7707	PTPRT;CRB1;LRFN5;ALCAM;LRFN4;SLITRK2;CNTN6;SLITRK1;CNTN4;LRRC4C;SCARF2	GO_BP	Upregulated
Sodium Ion Transmembrane Transport (GO:0035725)	7/82	0.00524821	0.170069	3.55895	18.684	SLC24A3;SCNN1D;SLC9A9;ATP1A3;SCN3B;SCN4B;SLC6A3	GO_BP	Upregulated
Axon Guidance (GO:0007411)	10/149	0.00537099	0.170069	2.75045	14.3759	SEMA5A;SEMA6C;ALCAM;RELN;UNC5A;CNTN6;DCC;UNC5C;CNTN4;NTN1	GO_BP	Upregulated
Regulation Of Plasma Membrane Bounded Cell Projection Organization (GO:0120035)	4/28	0.00548525	0.170069	6.33464	32.9762	NTNG2;BRSK2;MBOAT1;TBR1	GO_BP	Upregulated
Vascular Transport (GO:0010232)	7/83	0.00560754	0.170069	3.51194	18.2047	SLC24A3;KCNJ8;SLC2A4;SLC4A3;SLC38A3;SLC19A1;MFSD2A	GO_BP	Upregulated
Regulation Of Neuron Projection Development (GO:0010975)	11/174	0.00561654	0.170069	2.58192	13.3796	CAMK2B;NTNG2;BRSK2;RELN;DCC;MBOAT1;TBR1;TOX;LRRC4C;MFSD2A;PPFIA2	GO_BP	Upregulated
Neuron Development (GO:0048666)	10/150	0.00562603	0.170069	2.73066	14.1458	GPM6A;SRRM4;UNC5A;LGI4;GPRIN1;STMN3;PRDM12;CNTN4;INSM1;ASCL1	GO_BP	Upregulated
Cardiac Muscle Cell Action Potential (GO:0086001)	4/29	0.0062353	0.170069	6.08094	30.8761	CACNA1D;SLC4A3;SCN3B;SCN4B	GO_BP	Upregulated
Activation Of Transmembrane Receptor Protein Tyrosine Kinase Activity (GO:0007171)	2/5	0.00630875	0.170069	25.2672	127.999	CHRNA3;ANGPT1	GO_BP	Upregulated
Regulation Of Mast Cell Chemotaxis (GO:0060753)	2/5	0.00630875	0.170069	25.2672	127.999	VEGFB;RIN3	GO_BP	Upregulated
Behavioral Fear Response (GO:0001662)	2/5	0.00630875	0.170069	25.2672	127.999	HTR2C;MAPK8IP2	GO_BP	Upregulated
Regulation Of Relaxation Of Cardiac Muscle (GO:1901897)	2/5	0.00630875	0.170069	25.2672	127.999	CHGA;PDE4B	GO_BP	Upregulated
Regulation Of Ventricular Cardiac Muscle Cell Membrane Depolarization (GO:0060373)	2/5	0.00630875	0.170069	25.2672	127.999	GPD1L;SCN3B	GO_BP	Upregulated
Trigeminal Nerve Development (GO:0021559)	2/5	0.00630875	0.170069	25.2672	127.999	TFAP2A;NEUROG1	GO_BP	Upregulated
Histamine Metabolic Process (GO:0001692)	2/5	0.00630875	0.170069	25.2672	127.999	TRH;HNMT	GO_BP	Upregulated
Negative Regulation Of Relaxation Of Muscle (GO:1901078)	2/5	0.00630875	0.170069	25.2672	127.999	PDE4B;NEUROG1	GO_BP	Upregulated
Transport Across Blood-Brain Barrier (GO:0150104)	7/85	0.00638106	0.170069	3.42154	17.2939	SLC24A3;KCNJ8;SLC2A4;SLC4A3;SLC38A3;SLC19A1;MFSD2A	GO_BP	Upregulated
Monoatomic Ion Transport (GO:0006811)	8/107	0.00652544	0.171433	3.08359	15.5168	PANX2;CHRNA3;SLC24A3;SLC9A9;ATP10D;SLC17A6;CNGA3;SLC15A3	GO_BP	Upregulated
Cardiac Muscle Cell Action Potential Involved In Contraction (GO:0086002)	4/30	0.00705045	0.182617	5.84675	28.9687	CACNA1D;GPD1L;SCN3B;SCN4B	GO_BP	Upregulated
Membrane Depolarization During Cardiac Muscle Cell Action Potential (GO:0086012)	3/16	0.007443	0.190107	8.75888	42.9227	CACNA1D;SCN3B;SCN4B	GO_BP	Upregulated
Peptidyl-Tyrosine Phosphorylation (GO:0018108)	6/67	0.00756987	0.190698	3.746	18.2939	EFEMP1;PKDCC;RELN;LCK;BTK;TEK	GO_BP	Upregulated
Regulation Of Dendrite Morphogenesis (GO:0048814)	4/31	0.00793295	0.196626	5.62992	27.2304	CHRNA3;SARM1;TNIK;LZTS1	GO_BP	Upregulated
Positive Regulation Of Nervous System Development (GO:0051962)	5/49	0.00840188	0.196626	4.32307	20.6613	CLSTN2;SLITRK2;SLITRK1;SLITRK4;SLITRK6	GO_BP	Upregulated
Calcium Ion Transport (GO:0006816)	8/112	0.00852232	0.196626	2.93459	13.9835	RYR1;CACNG6;CYP27B1;CACNG8;GRIN3A;SLC24A3;CACNA1D;MCOLN2	GO_BP	Upregulated
Ventricular Cardiac Muscle Cell Action Potential (GO:0086005)	3/17	0.00886699	0.196626	8.13283	38.431	KCNJ8;GPD1L;SCN3B	GO_BP	Upregulated
Regulation Of Adenylate Cyclase Activity (GO:0045761)	3/17	0.00886699	0.196626	8.13283	38.431	EDNRB;LTB4R2;CACNA1D	GO_BP	Upregulated
Amide Transport (GO:0042886)	4/32	0.00888495	0.196626	5.42857	25.6413	SLC46A1;PDPN;SLC17A6;SLC19A1	GO_BP	Upregulated
SA Node Cell Action Potential (GO:0086015)	2/6	0.00930203	0.196626	18.9494	88.6363	CACNA1D;SCN3B	GO_BP	Upregulated
Regulation Of Nuclease Activity (GO:0032069)	2/6	0.00930203	0.196626	18.9494	88.6363	PDE3A;NEIL1	GO_BP	Upregulated
Histidine Catabolic Process (GO:0006548)	2/6	0.00930203	0.196626	18.9494	88.6363	HDC;HNMT	GO_BP	Upregulated
Histidine Metabolic Process (GO:0006547)	2/6	0.00930203	0.196626	18.9494	88.6363	HDC;HNMT	GO_BP	Upregulated
Metanephric Nephron Tubule Development (GO:0072234)	2/6	0.00930203	0.196626	18.9494	88.6363	PAX2;POU3F3	GO_BP	Upregulated
Neurotransmitter Receptor Transport, Postsynaptic Endosome To Lysosome (GO:0098943)	2/6	0.00930203	0.196626	18.9494	88.6363	CACNG8;CACNG4	GO_BP	Upregulated
Nucleobase Catabolic Process (GO:0046113)	2/6	0.00930203	0.196626	18.9494	88.6363	DPYSL4;DPYD	GO_BP	Upregulated
Positive Regulation Of Phospholipid Biosynthetic Process (GO:0071073)	2/6	0.00930203	0.196626	18.9494	88.6363	FABP3;HTR2C	GO_BP	Upregulated
Synapse Assembly (GO:0007416)	6/71	0.00997156	0.208383	3.51475	16.196	GABRA2;GABRB2;GPM6A;FZD5;SLITRK1;SLITRK6	GO_BP	Upregulated
Cardiac Muscle Cell Contraction (GO:0086003)	3/18	0.0104394	0.210968	7.59025	34.628	CACNA1D;SCN3B;SCN4B	GO_BP	Upregulated
Excitatory Postsynaptic Potential (GO:0060079)	3/18	0.0104394	0.210968	7.59025	34.628	CHRNA3;NPFF;MAPK8IP2	GO_BP	Upregulated
Positive Regulation Of Neuroblast Proliferation (GO:0002052)	3/18	0.0104394	0.210968	7.59025	34.628	BCAN;SMARCD3;DCT	GO_BP	Upregulated
Eye Morphogenesis (GO:0048592)	3/19	0.012163	0.235422	7.1155	31.3748	ALDH1A3;EFEMP1;COL5A2	GO_BP	Upregulated
Positive Regulation Of Axon Extension (GO:0045773)	3/19	0.012163	0.235422	7.1155	31.3748	SEMA5A;ISLR2;NTN1	GO_BP	Upregulated
Regulation Of Postsynaptic Membrane Potential (GO:0060078)	4/35	0.0121779	0.235422	4.90247	21.6107	GABRA2;CHRNA3;NPFF;MAPK8IP2	GO_BP	Upregulated
Glutamate Receptor Signaling Pathway (GO:0007215)	4/35	0.0121779	0.235422	4.90247	21.6107	GRIN3A;HOMER2;GRIK3;GRIK1	GO_BP	Upregulated
Heparan Sulfate Proteoglycan Biosynthetic Process, Polysaccharide Chain Biosynthetic Process (GO:0015014)	2/7	0.0128016	0.235422	15.1588	66.0646	NDST4;NDST3	GO_BP	Upregulated
Melanin Biosynthetic Process (GO:0042438)	2/7	0.0128016	0.235422	15.1588	66.0646	CITED1;DCT	GO_BP	Upregulated
Neurotransmitter Receptor Diffusion Trapping (GO:0099628)	2/7	0.0128016	0.235422	15.1588	66.0646	CACNG8;CACNG4	GO_BP	Upregulated
Postsynaptic Neurotransmitter Receptor Diffusion Trapping (GO:0098970)	2/7	0.0128016	0.235422	15.1588	66.0646	CACNG8;CACNG4	GO_BP	Upregulated
Pyrimidine Nucleobase Catabolic Process (GO:0006208)	2/7	0.0128016	0.235422	15.1588	66.0646	DPYSL4;DPYD	GO_BP	Upregulated
Regulation Of Receptor Internalization (GO:0002090)	4/36	0.0134272	0.24382	4.74902	20.4705	ANKRD13B;ANGPT1;ARRB1;RIN3	GO_BP	Upregulated
Neuron Migration (GO:0001764)	5/55	0.0135235	0.24382	3.80313	16.3661	GPM6A;RELN;DCC;DCX;MDGA1	GO_BP	Upregulated
Anterograde Trans-Synaptic Signaling (GO:0098916)	11/199	0.0145368	0.259545	2.23569	9.45935	SYT5;UNC13C;GABRB2;CHRNA3;PTCHD1;SST;NPFF;HTR2C;GRIK1;BSN;PDYN	GO_BP	Upregulated
Positive Regulation Of Cell Differentiation (GO:0045597)	14/283	0.0156527	0.272701	1.99211	8.28141	DLX1;DLX2;PKDCC;SMARCD3;ASCL1;PAX2;KITLG;PCP4;GLIPR2;ZNF703;PDPN;INSM1;NEUROG1;ATOH1	GO_BP	Upregulated
Visual Perception (GO:0007601)	7/101	0.0156951	0.272701	2.83681	11.7853	SIX6;EFEMP1;SIX3;EYA4;ARRB1;VAX2;PAX2	GO_BP	Upregulated
Regulation Of Dendritic Spine Development (GO:0060998)	3/21	0.0160717	0.272701	6.32424	26.1235	CAMK2B;GRIN3A;PPFIA2	GO_BP	Upregulated
Antigen Processing And Presentation Of Endogenous Peptide Antigen (GO:0002483)	3/21	0.0160717	0.272701	6.32424	26.1235	TAP2;ULBP1;ULBP3	GO_BP	Upregulated
Response To Transforming Growth Factor Beta (GO:0071559)	4/38	0.0161633	0.272701	4.46921	18.4355	DLX1;CITED1;PDE3A;MXRA5	GO_BP	Upregulated
Positive Regulation Of Axonogenesis (GO:0050772)	4/38	0.0161633	0.272701	4.46921	18.4355	CHODL;SLITRK1;ISLR2;NTN1	GO_BP	Upregulated
Positive Regulation Of Synapse Maturation (GO:0090129)	2/8	0.0167795	0.277996	12.6316	51.6331	CAMK2B;RELN	GO_BP	Upregulated
Pyrimidine-Containing Compound Catabolic Process (GO:0072529)	2/8	0.0167795	0.277996	12.6316	51.6331	DPYSL4;DPYD	GO_BP	Upregulated
Digestive Tract Development (GO:0048565)	4/39	0.0176529	0.28729	4.34129	17.5252	PKDCC;EDNRB;ZIC3;KIT	GO_BP	Upregulated
Vitamin Transport (GO:0051180)	4/39	0.0176529	0.28729	4.34129	17.5252	SLC46A1;PDPN;SLC2A4;SLC19A1	GO_BP	Upregulated
Regulation Of Neural Precursor Cell Proliferation (GO:2000177)	3/22	0.0182598	0.291998	5.99107	23.9826	SIX3;INSM1;TOX	GO_BP	Upregulated
Positive Regulation Of Synaptic Transmission, Glutamatergic (GO:0051968)	3/22	0.0182598	0.291998	5.99107	23.9826	CACNG8;RELN;CACNG4	GO_BP	Upregulated
Notch Signaling Pathway (GO:0007219)	4/40	0.0192253	0.302182	4.22049	16.6774	APH1B;SORBS2;ASCL1;DLL3	GO_BP	Upregulated
Positive Regulation Of Monoatomic Ion Transport (GO:0043270)	4/40	0.0192253	0.302182	4.22049	16.6774	CACNA1D;GPD1L;SCN3B;SCN4B	GO_BP	Upregulated
Visual System Development (GO:0150063)	4/41	0.0208815	0.319697	4.10621	15.8865	SIX6;CPAMD8;SIX3;MEIS2	GO_BP	Upregulated
Cell Differentiation In Spinal Cord (GO:0021515)	2/9	0.0212089	0.319697	10.8266	41.7184	FOXN4;MDGA1	GO_BP	Upregulated
Cell Differentiation Involved In Metanephros Development (GO:0072202)	2/9	0.0212089	0.319697	10.8266	41.7184	PAX2;POU3F3	GO_BP	Upregulated
Mesenchymal To Epithelial Transition (GO:0060231)	2/9	0.0212089	0.319697	10.8266	41.7184	CITED1;PAX2	GO_BP	Upregulated
Regulation Of CD8-positive, Alpha-Beta T Cell Activation (GO:2001185)	2/9	0.0212089	0.319697	10.8266	41.7184	DAPL1;IRF1	GO_BP	Upregulated
Regulation Of Axonogenesis (GO:0050770)	4/42	0.0226226	0.338235	3.99794	15.1474	CHODL;BRSK2;SLITRK1;LRRC4C	GO_BP	Upregulated
Gliogenesis (GO:0042063)	3/24	0.0231074	0.340478	5.41994	20.4202	BCAN;RELN;PAX2	GO_BP	Upregulated
Inorganic Anion Transmembrane Transport (GO:0098661)	5/63	0.0231429	0.340478	3.27721	12.3422	GABRA2;GABRB2;CYP27B1;SLC37A1;ANO8	GO_BP	Upregulated
Regulation Of Chondrocyte Differentiation (GO:0032330)	3/25	0.0257673	0.363115	5.17331	18.9273	PKDCC;EFEMP1;TRPS1	GO_BP	Upregulated
Chemical Synaptic Transmission, Postsynaptic (GO:0099565)	3/25	0.0257673	0.363115	5.17331	18.9273	CHRNA3;NPFF;MAPK8IP2	GO_BP	Upregulated
Regulation Of Long-Term Neuronal Synaptic Plasticity (GO:0048169)	2/10	0.0260637	0.363115	9.47276	34.5492	CAMK2B;SYP	GO_BP	Upregulated
Regulation Of Synapse Maturation (GO:0090128)	2/10	0.0260637	0.363115	9.47276	34.5492	CAMK2B;RELN	GO_BP	Upregulated
Heparan Sulfate Proteoglycan Biosynthetic Process, Enzymatic Modification (GO:0015015)	2/10	0.0260637	0.363115	9.47276	34.5492	HS3ST1;HS6ST3	GO_BP	Upregulated
Negative Regulation Of Adenylate Cyclase Activity (GO:0007194)	2/10	0.0260637	0.363115	9.47276	34.5492	EDNRB;LTB4R2	GO_BP	Upregulated
Neuron Projection Fasciculation (GO:0106030)	2/10	0.0260637	0.363115	9.47276	34.5492	SEMA5A;CNTN4	GO_BP	Upregulated
Neuron Projection Development (GO:0031175)	10/192	0.0276953	0.382944	2.09595	7.5171	GPM6A;UNC5A;GPRIN1;STMN3;TNIK;PRDM12;CNTN4;NEUROG1;ATOH1;MYO16	GO_BP	Upregulated
Natural Killer Cell Activation (GO:0030101)	4/45	0.0283641	0.389265	3.70484	13.199	TOX;RASGRP1;ULBP1;ULBP3	GO_BP	Upregulated
Regulation Of Nervous System Development (GO:0051960)	4/46	0.0304529	0.394494	3.61644	12.6271	HES6;LGI4;ASCL1;WNT3	GO_BP	Upregulated
Cardiac Conduction (GO:0061337)	4/46	0.0304529	0.394494	3.61644	12.6271	CACNA1D;SLC4A3;SCN3B;SCN4B	GO_BP	Upregulated
Development Of Primary Male Sexual Characteristics (GO:0046546)	4/46	0.0304529	0.394494	3.61644	12.6271	KITLG;FGF9;KIT;MAMLD1	GO_BP	Upregulated
Male Gonad Development (GO:0008584)	4/46	0.0304529	0.394494	3.61644	12.6271	KITLG;FGF9;KIT;MAMLD1	GO_BP	Upregulated
Regulation Of Phospholipase C Activity (GO:1900274)	2/11	0.0313193	0.394494	8.4198	29.1622	KIT;RASGRP1	GO_BP	Upregulated
Cellular Response To Acetylcholine (GO:1905145)	2/11	0.0313193	0.394494	8.4198	29.1622	CHRNA3;LY6H	GO_BP	Upregulated
Ganglion Development (GO:0061548)	2/11	0.0313193	0.394494	8.4198	29.1622	UNC5C;INSM1	GO_BP	Upregulated
Melanocyte Differentiation (GO:0030318)	2/11	0.0313193	0.394494	8.4198	29.1622	KIT;MITF	GO_BP	Upregulated
Negative Regulation Of Cyclase Activity (GO:0031280)	2/11	0.0313193	0.394494	8.4198	29.1622	EDNRB;LTB4R2	GO_BP	Upregulated
Phasic Smooth Muscle Contraction (GO:0014821)	2/11	0.0313193	0.394494	8.4198	29.1622	EDNRB;NEUROG1	GO_BP	Upregulated
Positive Regulation Of Branching Involved In Ureteric Bud Morphogenesis (GO:0090190)	2/11	0.0313193	0.394494	8.4198	29.1622	NOG;PAX2	GO_BP	Upregulated
Pyrimidine Nucleobase Metabolic Process (GO:0006206)	2/11	0.0313193	0.394494	8.4198	29.1622	DPYSL4;DPYD	GO_BP	Upregulated
Respiratory Tube Development (GO:0030323)	3/27	0.0315575	0.394791	4.74172	16.3871	FGF9;ZIC3;PDPN	GO_BP	Upregulated
Cognition (GO:0050890)	4/47	0.0326301	0.405452	3.53216	12.0889	PTCHD1;HOXA1;SHROOM4;MFSD2A	GO_BP	Upregulated
Regulation Of Sodium Ion Transmembrane Transport (GO:1902305)	3/28	0.0346862	0.428107	4.55181	15.3005	GPD1L;SCN3B;SCN4B	GO_BP	Upregulated
Organic Substance Transport (GO:0071702)	10/201	0.0362287	0.43009	1.99625	6.62338	RYR1;CACNG6;CYP27B1;CACNG8;GRIN3A;PDPN;CACNA1D;SLC19A1;SLC6A3;MFSD2A	GO_BP	Upregulated
T Cell Receptor Signaling Pathway (GO:0050852)	6/95	0.0363464	0.43009	2.56378	8.49806	BTN3A1;LCK;PDE4B;BTK;BTN3A2;ICOSLG	GO_BP	Upregulated
Axonal Fasciculation (GO:0007413)	2/12	0.0369518	0.43009	7.57743	24.9914	SEMA5A;CNTN4	GO_BP	Upregulated
Axonal Transport Of Mitochondrion (GO:0019896)	2/12	0.0369518	0.43009	7.57743	24.9914	NEFL;SYBU	GO_BP	Upregulated
Biogenic Amine Metabolic Process (GO:0006576)	2/12	0.0369518	0.43009	7.57743	24.9914	TRH;HNMT	GO_BP	Upregulated
Response To Interleukin-6 (GO:0070741)	2/12	0.0369518	0.43009	7.57743	24.9914	PTPRT;CITED1	GO_BP	Upregulated
Dendrite Self-Avoidance (GO:0070593)	2/12	0.0369518	0.43009	7.57743	24.9914	CNTN6;CNTN4	GO_BP	Upregulated
Folic Acid Metabolic Process (GO:0046655)	2/12	0.0369518	0.43009	7.57743	24.9914	SLC46A1;SLC19A1	GO_BP	Upregulated
Polysaccharide Biosynthetic Process (GO:0000271)	2/12	0.0369518	0.43009	7.57743	24.9914	NDST4;NDST3	GO_BP	Upregulated
Regulation Of Muscle Contraction (GO:0006937)	3/29	0.037969	0.433695	4.37652	14.3155	MYLK2;CHRNA3;KCNB2	GO_BP	Upregulated
Regulation Of Neuron Migration (GO:2001222)	3/29	0.037969	0.433695	4.37652	14.3155	CAMK2B;NTNG2;RELN	GO_BP	Upregulated
Modified Amino Acid Transport (GO:0072337)	3/29	0.037969	0.433695	4.37652	14.3155	SLC46A1;PDPN;SLC19A1	GO_BP	Upregulated
Regulation Of Dendritic Spine Morphogenesis (GO:0061001)	3/30	0.0414044	0.446121	4.21421	13.4196	CAMK2B;RELN;PPFIA2	GO_BP	Upregulated
Neuron Projection Guidance (GO:0097485)	7/124	0.0418406	0.446121	2.27644	7.22517	SEMA5A;SEMA6C;RELN;CNTN6;DCC;UNC5C;CNTN4	GO_BP	Upregulated
Negative Regulation Of Cell Differentiation (GO:0045596)	10/207	0.0428405	0.446121	1.93485	6.09531	FOXA1;EFEMP1;CITED1;NOG;COL5A2;SIX3;SOSTDC1;CNTN4;ASCL1;MEIS2	GO_BP	Upregulated
Antigen Processing And Presentation Of Endogenous Peptide Antigen Via MHC Class I Via ER Pathway (GO:0002484)	2/13	0.0429383	0.446121	6.88822	21.6841	ULBP1;ULBP3	GO_BP	Upregulated
Antigen Processing And Presentation Of Endogenous Peptide Antigen Via MHC Class I Via ER Pathway, TAP-independent (GO:0002486)	2/13	0.0429383	0.446121	6.88822	21.6841	ULBP1;ULBP3	GO_BP	Upregulated
Antigen Processing And Presentation Of Endogenous Peptide Antigen Via MHC Class Ib (GO:0002476)	2/13	0.0429383	0.446121	6.88822	21.6841	ULBP1;ULBP3	GO_BP	Upregulated
Antigen Processing And Presentation Of Peptide Antigen Via MHC Class Ib (GO:0002428)	2/13	0.0429383	0.446121	6.88822	21.6841	ULBP1;ULBP3	GO_BP	Upregulated
Regulation Of Short-Term Neuronal Synaptic Plasticity (GO:0048172)	2/13	0.0429383	0.446121	6.88822	21.6841	SYP;SHISA9	GO_BP	Upregulated
Embryonic Hemopoiesis (GO:0035162)	2/13	0.0429383	0.446121	6.88822	21.6841	KITLG;KIT	GO_BP	Upregulated
Heparan Sulfate Proteoglycan Metabolic Process (GO:0030201)	2/13	0.0429383	0.446121	6.88822	21.6841	HS3ST1;HS6ST3	GO_BP	Upregulated
Inhibitory Synapse Assembly (GO:1904862)	2/13	0.0429383	0.446121	6.88822	21.6841	GABRA2;GABRB2	GO_BP	Upregulated
Negative Regulation Of Lyase Activity (GO:0051350)	2/13	0.0429383	0.446121	6.88822	21.6841	EDNRB;LTB4R2	GO_BP	Upregulated
Negative Regulation Of Receptor Internalization (GO:0002091)	2/13	0.0429383	0.446121	6.88822	21.6841	ANKRD13B;RIN3	GO_BP	Upregulated
Neuromuscular Process Controlling Balance (GO:0050885)	2/13	0.0429383	0.446121	6.88822	21.6841	PCDH15;NEUROG1	GO_BP	Upregulated
Regulation Of ERBB Signaling Pathway (GO:1901184)	2/13	0.0429383	0.446121	6.88822	21.6841	SH3TC2;IFI6	GO_BP	Upregulated
Regulation Of Cell Projection Organization (GO:0031344)	2/13	0.0429383	0.446121	6.88822	21.6841	NTNG2;MFSD2A	GO_BP	Upregulated
Positive Regulation Of Neurogenesis (GO:0050769)	5/75	0.0443838	0.449662	2.71373	8.45293	CHODL;BCAN;SMARCD3;DCT;SLITRK1	GO_BP	Upregulated
Sprouting Angiogenesis (GO:0002040)	4/52	0.0448518	0.449662	3.16341	9.82047	SEMA5A;ANGPT1;VEGFB;TEK	GO_BP	Upregulated
Neurotransmitter Transport (GO:0006836)	4/52	0.0448518	0.449662	3.16341	9.82047	GABRA2;PTPRN2;SLC17A6;SLC6A3	GO_BP	Upregulated
Central Nervous System Neuron Differentiation (GO:0021953)	3/31	0.0449906	0.449662	4.06349	12.6021	FOXN4;TOX;MDGA1	GO_BP	Upregulated
Negative Chemotaxis (GO:0050919)	3/31	0.0449906	0.449662	4.06349	12.6021	SEMA6C;UNC5C;NTN1	GO_BP	Upregulated
Phospholipid Translocation (GO:0045332)	3/31	0.0449906	0.449662	4.06349	12.6021	ATP10D;ATP10A;MFSD2A	GO_BP	Upregulated
Regulation Of Cell Morphogenesis (GO:0022604)	3/31	0.0449906	0.449662	4.06349	12.6021	NTNG2;PDPN;MFSD2A	GO_BP	Upregulated
Regulation Of Anatomical Structure Morphogenesis (GO:0022603)	7/127	0.046579	0.457492	2.21919	6.80537	BRSK2;CHRNA3;SARM1;TNIK;LRRC4C;LZTS1;PPFIA2	GO_BP	Upregulated
Actin Cytoskeleton Reorganization (GO:0031532)	4/53	0.0475638	0.457492	3.09869	9.43764	BRSK2;THSD7B;KIT;TNIK	GO_BP	Upregulated
Gonad Development (GO:0008406)	4/53	0.0475638	0.457492	3.09869	9.43764	KITLG;FGF9;KIT;MAMLD1	GO_BP	Upregulated
Respiratory System Development (GO:0060541)	3/32	0.0487257	0.457492	3.92317	11.8541	FGF9;ZIC3;PDPN	GO_BP	Upregulated
Regulation Of Neuron Projection Arborization (GO:0150011)	2/14	0.0492569	0.457492	6.31388	19.0092	NTNG2;MFSD2A	GO_BP	Upregulated
Bone Morphogenesis (GO:0060349)	2/14	0.0492569	0.457492	6.31388	19.0092	TFAP2A;CYP26B1	GO_BP	Upregulated
Calcium Ion-Regulated Exocytosis Of Neurotransmitter (GO:0048791)	2/14	0.0492569	0.457492	6.31388	19.0092	SYT5;UNC13C	GO_BP	Upregulated
Embryonic Cranial Skeleton Morphogenesis (GO:0048701)	2/14	0.0492569	0.457492	6.31388	19.0092	TFAP2A;HOXA1	GO_BP	Upregulated
Endoderm Development (GO:0007492)	2/14	0.0492569	0.457492	6.31388	19.0092	DUSP4;EOMES	GO_BP	Upregulated
Synaptic Transmission, GABAergic (GO:0051932)	2/14	0.0492569	0.457492	6.31388	19.0092	GABRA2;GABRB2	GO_BP	Upregulated
Mammary Gland Epithelium Development (GO:0061180)	2/14	0.0492569	0.457492	6.31388	19.0092	ZNF703;WNT3	GO_BP	Upregulated
Mitochondrion Transport Along Microtubule (GO:0047497)	2/14	0.0492569	0.457492	6.31388	19.0092	NEFL;SYBU	GO_BP	Upregulated
Primary Alcohol Metabolic Process (GO:0034308)	2/14	0.0492569	0.457492	6.31388	19.0092	TKTL1;NAAA	GO_BP	Upregulated
Regulation Of Branching Involved In Ureteric Bud Morphogenesis (GO:0090189)	2/14	0.0492569	0.457492	6.31388	19.0092	NOG;PAX2	GO_BP	Upregulated
Regulation Of Transcription By RNA Polymerase II (GO:0006357)	64/2028	0.0523081	0.481318	1.26309	3.72688	TCP10L;FOXA1;ZNF572;CITED1;ZNF491;ARRB1;IKZF1;CHCHD2;SIX6;EDNRB;ZIC3;TRPS1;ZIC1;SIX3;HOXA1;EOMES;HES6;ZNF560;SP110;NOG;EBF2;MITF;TBR1;DUSP26;PAX2;POU3F3;MYCN;IRF1;ZNF439;ZNF558;HOXB1;TOX;ZNF596;CREB5;DLX1;DLX2;SMARCD3;BEX1;TSHZ1;FOXG1;DBX2;ZBTB42;PRDM12;ASCL1;CXXC5;NTN1;NPAS3;CYP27B1;NHLH1;CRYM;ATOH1;TFAP2A;FZD5;FOXN4;ZIC4;ARID3C;MEIS2;SCRT1;POMC;LHX2;INSM1;NEUROG1;MAMLD1;VSX2	GO_BP	Upregulated
Cardiac Muscle Contraction (GO:0060048)	3/33	0.0526074	0.481318	3.7922	11.1677	MYLK2;SCN3B;SCN4B	GO_BP	Upregulated
Lung Development (GO:0030324)	3/33	0.0526074	0.481318	3.7922	11.1677	FGF9;ZIC3;PDPN	GO_BP	Upregulated
L-glutamate Import (GO:0051938)	2/15	0.0558865	0.49832	5.8279	16.8102	SLC17A6;SLC25A12	GO_BP	Upregulated
Amyloid-Beta Metabolic Process (GO:0050435)	2/15	0.0558865	0.49832	5.8279	16.8102	BACE2;APH1B	GO_BP	Upregulated
Folic Acid-Containing Compound Metabolic Process (GO:0006760)	2/15	0.0558865	0.49832	5.8279	16.8102	SLC46A1;SLC19A1	GO_BP	Upregulated
Negative Regulation Of DNA-templated Transcription (GO:0045892)	35/1025	0.0560473	0.49832	1.35931	3.91693	TCP10L;ZNF572;DLX1;DLX2;CITED1;ZNF491;FOXG1;PRDM12;IKZF1;ASCL1;CXXC5;CYP27B1;LBH;EDNRB;TRPS1;ZNF703;SIX3;CRYM;EOMES;TFAP2A;ZNF560;NOG;MITF;TBR1;DUSP26;MEIS2;PAX2;SCRT1;POU3F3;IRF1;ZNF439;ZNF558;INSM1;ZNF596;VSX2	GO_BP	Upregulated
Regulation Of Neuronal Synaptic Plasticity (GO:0048168)	3/34	0.0566334	0.49832	3.66968	10.5362	CAMK2B;SYP;SHISA9	GO_BP	Upregulated
Response To Estrogen (GO:0043627)	3/34	0.0566334	0.49832	3.66968	10.5362	CYP27B1;GSTM3;CITED1	GO_BP	Upregulated
Embryonic Limb Morphogenesis (GO:0030326)	3/34	0.0566334	0.49832	3.66968	10.5362	TFAP2A;CYP26B1;NOG	GO_BP	Upregulated
Glial Cell Differentiation (GO:0010001)	3/34	0.0566334	0.49832	3.66968	10.5362	BCAN;RELN;PAX2	GO_BP	Upregulated
Striated Muscle Contraction (GO:0006941)	4/57	0.0592974	0.519276	2.86424	8.09202	RYR1;MYLK2;SCN3B;SCN4B	GO_BP	Upregulated
Action Potential (GO:0001508)	3/35	0.0608011	0.524945	3.55482	9.95403	KCNH7;SLC4A3;SCN3B	GO_BP	Upregulated
Regulation Of Sodium Ion Transport (GO:0002028)	3/35	0.0608011	0.524945	3.55482	9.95403	GPD1L;SCN3B;SCN4B	GO_BP	Upregulated
Endoderm Formation (GO:0001706)	3/35	0.0608011	0.524945	3.55482	9.95403	DUSP4;EOMES;COL6A1	GO_BP	Upregulated
Positive Regulation Of Type II Interferon Production (GO:0032729)	4/58	0.0624502	0.529826	2.81105	7.79614	FZD5;PDE4B;BTN3A2;RASGRP1	GO_BP	Upregulated
Regulation Of Bone Mineralization (GO:0030500)	4/58	0.0624502	0.529826	2.81105	7.79614	TFAP2A;CYP27B1;PKDCC;ANKH	GO_BP	Upregulated
Regulation Of Protein Kinase C Signaling (GO:0090036)	2/16	0.062807	0.529826	5.41134	14.9769	GPD1L;SEZ6L	GO_BP	Upregulated
Retinal Metabolic Process (GO:0042574)	2/16	0.062807	0.529826	5.41134	14.9769	ALDH1A3;AKR1C1	GO_BP	Upregulated
Regulation Of NMDA Receptor Activity (GO:2000310)	2/16	0.062807	0.529826	5.41134	14.9769	RELN;MAPK8IP2	GO_BP	Upregulated
Potassium Ion Transmembrane Transport (GO:0071805)	7/137	0.06478	0.543975	2.04742	5.6033	SLC24A3;KCNJ8;KCNH7;KCNB2;SLC9A9;ATP1A3;KCNK2	GO_BP	Upregulated
Negative Regulation Of Sequestering Of Calcium Ion (GO:0051283)	3/36	0.0651078	0.544242	3.44693	9.416	RYR1;LCK;HTR2C	GO_BP	Upregulated
Regulation Of p38MAPK Cascade (GO:1900744)	3/37	0.0695507	0.567085	3.34537	8.91776	RELL2;RASGRP1;GADD45G	GO_BP	Upregulated
Regulation Of Sodium Ion Transmembrane Transporter Activity (GO:2000649)	3/37	0.0695507	0.567085	3.34537	8.91776	GPD1L;SCN3B;SCN4B	GO_BP	Upregulated
cGMP-mediated Signaling (GO:0019934)	2/17	0.0699991	0.567085	5.05032	13.4302	PDE3A;HTR2C	GO_BP	Upregulated
Carbohydrate Derivative Transport (GO:1901264)	2/17	0.0699991	0.567085	5.05032	13.4302	SLC15A3;MFSD2A	GO_BP	Upregulated
Microtubule Depolymerization (GO:0007019)	2/17	0.0699991	0.567085	5.05032	13.4302	KIF19;STMN3	GO_BP	Upregulated
Neuron Maturation (GO:0042551)	2/17	0.0699991	0.567085	5.05032	13.4302	SRRM4;LGI4	GO_BP	Upregulated
Positive Regulation Of Small GTPase Mediated Signal Transduction (GO:0051057)	2/17	0.0699991	0.567085	5.05032	13.4302	RELN;RASGRP1	GO_BP	Upregulated
Amino Acid Catabolic Process (GO:0009063)	3/38	0.0741268	0.583687	3.24962	8.45545	CBS;HDC;HNMT	GO_BP	Upregulated
Regulation Of Neurotransmitter Secretion (GO:0046928)	3/38	0.0741268	0.583687	3.24962	8.45545	CHRNA3;DYSF;CPLX2	GO_BP	Upregulated
Positive Regulation Of Bone Mineralization (GO:0030501)	3/38	0.0741268	0.583687	3.24962	8.45545	TFAP2A;CYP27B1;PKDCC	GO_BP	Upregulated
Regulation Of Type II Interferon Production (GO:0032649)	5/87	0.0743981	0.583687	2.31516	6.01555	BTN3A1;FZD5;PDE4B;BTN3A2;RASGRP1	GO_BP	Upregulated
Positive Regulation Of Phosphorylation (GO:0042327)	10/231	0.0773213	0.583687	1.72259	4.40945	RELN;FGF9;ANGPT1;LIMCH1;VEGFB;ARRB1;TNIK;TEK;AMH;RASGRP1	GO_BP	Upregulated
Regulation Of Lymphocyte Activation (GO:0051249)	2/18	0.077444	0.583687	4.73444	12.1116	LCK;PAG1	GO_BP	Upregulated
Regulation Of Nervous System Process (GO:0031644)	2/18	0.077444	0.583687	4.73444	12.1116	HTR2C;BEGAIN	GO_BP	Upregulated
Branching Involved In Ureteric Bud Morphogenesis (GO:0001658)	2/18	0.077444	0.583687	4.73444	12.1116	CITED1;PAX2	GO_BP	Upregulated
Response To Organophosphorus (GO:0046683)	2/18	0.077444	0.583687	4.73444	12.1116	CITED1;AKR1C1	GO_BP	Upregulated
Endothelial Cell Proliferation (GO:0001935)	2/18	0.077444	0.583687	4.73444	12.1116	SEMA5A;TEK	GO_BP	Upregulated
Epithelial Cell Development (GO:0002064)	2/18	0.077444	0.583687	4.73444	12.1116	BFSP1;SIX3	GO_BP	Upregulated
Ureteric Bud Morphogenesis (GO:0060675)	2/18	0.077444	0.583687	4.73444	12.1116	CITED1;PAX2	GO_BP	Upregulated
Heart Trabecula Morphogenesis (GO:0061384)	2/18	0.077444	0.583687	4.73444	12.1116	NOG;TEK	GO_BP	Upregulated
Intracellular Sodium Ion Homeostasis (GO:0006883)	2/18	0.077444	0.583687	4.73444	12.1116	SCNN1D;ATP1A3	GO_BP	Upregulated
Neuromuscular Process (GO:0050905)	2/18	0.077444	0.583687	4.73444	12.1116	HOXA1;NEUROG1	GO_BP	Upregulated
Neuron Fate Commitment (GO:0048663)	2/18	0.077444	0.583687	4.73444	12.1116	FOXN4;ATOH1	GO_BP	Upregulated
Regulation Of cAMP-mediated Signaling (GO:0043949)	2/18	0.077444	0.583687	4.73444	12.1116	POMC;PDE3A	GO_BP	Upregulated
Carboxylic Acid Transmembrane Transport (GO:1905039)	3/39	0.0788329	0.589324	3.15919	8.02569	SLC46A1;SLC38A3;SLC19A1	GO_BP	Upregulated
Release Of Sequestered Calcium Ion Into Cytosol (GO:0051209)	3/39	0.0788329	0.589324	3.15919	8.02569	RYR1;LCK;HTR2C	GO_BP	Upregulated
Sodium Ion Transport (GO:0006814)	5/89	0.0802561	0.595125	2.25981	5.70044	SLC24A3;SCNN1D;SCN3B;SCN4B;SLC6A3	GO_BP	Upregulated
Organic Anion Transport (GO:0015711)	5/89	0.0802561	0.595125	2.25981	5.70044	SLCO4A1;MGST1;SLC2A4;SLC4A3;SLC19A1	GO_BP	Upregulated
Cyclic-Nucleotide-Mediated Signaling (GO:0019935)	3/40	0.083666	0.599923	3.07365	7.62549	GLP1R;PDE3A;HTR2C	GO_BP	Upregulated
Negative Regulation Of Secretion By Cell (GO:1903531)	3/40	0.083666	0.599923	3.07365	7.62549	CHGA;RSAD2;TRH	GO_BP	Upregulated
N-glycan Processing (GO:0006491)	2/19	0.0851242	0.599923	4.45571	10.9773	ST8SIA1;MAN1A1	GO_BP	Upregulated
Glycosphingolipid Biosynthetic Process (GO:0006688)	2/19	0.0851242	0.599923	4.45571	10.9773	ST8SIA1;B4GALNT1	GO_BP	Upregulated
Mesoderm Development (GO:0007498)	2/19	0.0851242	0.599923	4.45571	10.9773	BTK;IKZF1	GO_BP	Upregulated
Negative Regulation Of Axon Extension Involved In Axon Guidance (GO:0048843)	2/19	0.0851242	0.599923	4.45571	10.9773	SEMA5A;SEMA6C	GO_BP	Upregulated
Phosphate Ion Transport (GO:0006817)	2/19	0.0851242	0.599923	4.45571	10.9773	SLC37A1;SLC17A6	GO_BP	Upregulated
rRNA Catabolic Process (GO:0016075)	2/19	0.0851242	0.599923	4.45571	10.9773	SLFN13;DIS3L	GO_BP	Upregulated
Regulation Of Behavior (GO:0050795)	2/19	0.0851242	0.599923	4.45571	10.9773	RELN;HOXA1	GO_BP	Upregulated
Regulation Of Heart Rate By Cardiac Conduction (GO:0086091)	3/41	0.0886227	0.599923	2.99261	7.2522	CACNA1D;SCN3B;SCN4B	GO_BP	Upregulated
Stem Cell Differentiation (GO:0048863)	3/41	0.0886227	0.599923	2.99261	7.2522	GPM6A;KIT;PAX2	GO_BP	Upregulated
Synaptic Vesicle Exocytosis (GO:0016079)	3/41	0.0886227	0.599923	2.99261	7.2522	SYT5;UNC13C;CPLX2	GO_BP	Upregulated
Heart Contraction (GO:0060047)	3/41	0.0886227	0.599923	2.99261	7.2522	MYLK2;SCN3B;SCN4B	GO_BP	Upregulated
Positive Regulation Of Ossification (GO:0045778)	3/41	0.0886227	0.599923	2.99261	7.2522	TFAP2A;CYP27B1;PKDCC	GO_BP	Upregulated
Regulation Of Membrane Depolarization (GO:0003254)	2/20	0.0930224	0.599923	4.20796	9.99353	GPD1L;SCN3B	GO_BP	Upregulated
Regulation Of Smooth Muscle Contraction (GO:0006940)	2/20	0.0930224	0.599923	4.20796	9.99353	CHRNA3;KCNB2	GO_BP	Upregulated
Gamma-Aminobutyric Acid Signaling Pathway (GO:0007214)	2/20	0.0930224	0.599923	4.20796	9.99353	GABRA2;GABRB2	GO_BP	Upregulated
Monoatomic Cation Transport (GO:0006812)	3/42	0.0936996	0.599923	2.91573	6.90346	PANX2;ATP10D;CNGA3	GO_BP	Upregulated
Potassium Ion Transport (GO:0006813)	6/122	0.0962043	0.599923	1.9643	4.59898	SLC24A3;KCNJ8;KCNH7;KCNB2;SLC9A9;KCNK2	GO_BP	Upregulated
Regulation Of Cell Migration (GO:0030334)	16/434	0.0982785	0.599923	1.4596	3.3862	SEMA5A;PTPRT;CAMK2B;SEMA6C;NTNG2;LIMCH1;NOG;MITF;RELN;FGF9;DAAM2;SST;ZNF703;KIT;PDPN;AMH	GO_BP	Upregulated
Regulation Of Endothelial Cell Apoptotic Process (GO:2000351)	3/43	0.0988933	0.599923	2.84269	6.57717	SEMA5A;ANGPT1;TEK	GO_BP	Upregulated
Regulation Of Filopodium Assembly (GO:0051489)	3/43	0.0988933	0.599923	2.84269	6.57717	GPM6A;DAAM2;MYO3A	GO_BP	Upregulated
Negative Regulation Of BMP Signaling Pathway (GO:0030514)	3/43	0.0988933	0.599923	2.84269	6.57717	DLX1;NOG;SOSTDC1	GO_BP	Upregulated
Positive Regulation Of T Cell Mediated Immunity (GO:0002711)	3/43	0.0988933	0.599923	2.84269	6.57717	FZD5;ULBP1;ULBP3	GO_BP	Upregulated
Positive Regulation Of Biomineral Tissue Development (GO:0070169)	3/43	0.0988933	0.599923	2.84269	6.57717	TFAP2A;CYP27B1;PKDCC	GO_BP	Upregulated
Positive Regulation Of Receptor-Mediated Endocytosis (GO:0048260)	3/43	0.0988933	0.599923	2.84269	6.57717	ANGPT1;SGIP1;ARRB1	GO_BP	Upregulated
Positive Regulation Of Epithelial Cell Proliferation (GO:0050679)	6/123	0.0990695	0.599923	1.94741	4.50229	SEMA5A;FGF9;ZNF703;VEGFB;TEK;PAX2	GO_BP	Upregulated
Regulation Of Neurotransmitter Transport (GO:0051588)	2/21	0.101122	0.599923	3.98628	9.13425	DYSF;CPLX2	GO_BP	Upregulated
Sodium Ion Import Across Plasma Membrane (GO:0098719)	2/21	0.101122	0.599923	3.98628	9.13425	SCNN1D;SLC9A9	GO_BP	Upregulated
Negative Regulation Of Reactive Oxygen Species Metabolic Process (GO:2000378)	2/21	0.101122	0.599923	3.98628	9.13425	TFAP2A;PAX2	GO_BP	Upregulated
Positive Regulation Of T Cell Cytokine Production (GO:0002726)	2/21	0.101122	0.599923	3.98628	9.13425	FZD5;RSAD2	GO_BP	Upregulated
Positive Regulation Of Dendritic Spine Development (GO:0060999)	2/21	0.101122	0.599923	3.98628	9.13425	CAMK2B;RELN	GO_BP	Upregulated
Positive Regulation Of Heart Contraction (GO:0045823)	2/21	0.101122	0.599923	3.98628	9.13425	CHGA;SCN3B	GO_BP	Upregulated
Enzyme-Linked Receptor Protein Signaling Pathway (GO:0007167)	6/124	0.101979	0.599923	1.93081	4.408	PTPRT;LCK;TEK;GFRA2;SAMD10;ANGPTL1	GO_BP	Upregulated
Bone Development (GO:0060348)	3/44	0.1042	0.599923	2.77321	6.27145	TFAP2A;CYP26B1;LRRC17	GO_BP	Upregulated
Sulfur Compound Biosynthetic Process (GO:0044272)	4/70	0.106791	0.599923	2.29853	5.14154	ANGPT1;CBS;NDST3;CHST15	GO_BP	Upregulated
NAD Metabolic Process (GO:0019674)	2/22	0.109409	0.599923	3.78677	8.37885	SARM1;GPD1L	GO_BP	Upregulated
Acetylcholine Receptor Signaling Pathway (GO:0095500)	2/22	0.109409	0.599923	3.78677	8.37885	CHRNA3;LY6H	GO_BP	Upregulated
Natural Killer Cell Mediated Immunity (GO:0002228)	2/22	0.109409	0.599923	3.78677	8.37885	ULBP1;ULBP3	GO_BP	Upregulated
Negative Regulation Of Extrinsic Apoptotic Signaling Pathway In Absence Of Ligand (GO:2001240)	2/22	0.109409	0.599923	3.78677	8.37885	EYA4;IFI6	GO_BP	Upregulated
Negative Regulation Of Signal Transduction In Absence Of Ligand (GO:1901099)	2/22	0.109409	0.599923	3.78677	8.37885	EYA4;IFI6	GO_BP	Upregulated
Positive Regulation Of Receptor Internalization (GO:0002092)	2/22	0.109409	0.599923	3.78677	8.37885	ANGPT1;ARRB1	GO_BP	Upregulated
Regulation Of Cardiac Muscle Cell Membrane Repolarization (GO:0099623)	2/22	0.109409	0.599923	3.78677	8.37885	CACNA1D;SCN4B	GO_BP	Upregulated
Epithelial Cell Migration (GO:0010631)	3/46	0.11514	0.599923	2.64395	5.71518	DAAM2;KIT;TNFRSF25	GO_BP	Upregulated
Negative Regulation Of Cellular Metabolic Process (GO:0031324)	3/46	0.11514	0.599923	2.64395	5.71518	TFAP2A;AMH;PAX2	GO_BP	Upregulated
Regulation Of Cellular Response To Transforming Growth Factor Beta Stimulus (GO:1903844)	2/23	0.117866	0.599923	3.60626	7.71093	DLX1;ZNF703	GO_BP	Upregulated
Long-Chain Fatty Acid Transport (GO:0015909)	2/23	0.117866	0.599923	3.60626	7.71093	FABP3;MFSD2A	GO_BP	Upregulated
Positive Regulation Of Morphogenesis Of An Epithelium (GO:1905332)	2/23	0.117866	0.599923	3.60626	7.71093	NOG;PAX2	GO_BP	Upregulated
Regulation Of Axon Extension Involved In Axon Guidance (GO:0048841)	2/23	0.117866	0.599923	3.60626	7.71093	SEMA5A;SEMA6C	GO_BP	Upregulated
Transmembrane Receptor Protein Tyrosine Kinase Signaling Pathway (GO:0007169)	11/284	0.118976	0.599923	1.53281	3.2631	PTPRT;CHRNA3;FGF9;ANGPT1;LCK;KIT;VEGFB;TEK;GFRA2;SAMD10;ANGPTL1	GO_BP	Upregulated
Hemopoiesis (GO:0030097)	5/101	0.120284	0.599923	1.97611	4.18519	KITLG;LCK;KIT;TEK;TOX	GO_BP	Upregulated
Positive Regulation Of Epithelial To Mesenchymal Transition (GO:0010718)	3/47	0.120766	0.599923	2.58373	5.46175	GLIPR2;PDPN;ZNF703	GO_BP	Upregulated
CD4-positive, Alpha-Beta T Cell Activation (GO:0035710)	1/5	0.122524	0.599923	9.45631	19.853	RSAD2	GO_BP	Upregulated
Regulation Of Excitatory Synapse Assembly (GO:1904889)	1/5	0.122524	0.599923	9.45631	19.853	LRFN4	GO_BP	Upregulated
Aromatic Compound Biosynthetic Process (GO:0019438)	1/5	0.122524	0.599923	9.45631	19.853	HDC	GO_BP	Upregulated
Basic Amino Acid Transport (GO:0015802)	1/5	0.122524	0.599923	9.45631	19.853	SLC38A3	GO_BP	Upregulated
Blood Vessel Endothelial Cell Proliferation Involved In Sprouting Angiogenesis (GO:0002043)	1/5	0.122524	0.599923	9.45631	19.853	SEMA5A	GO_BP	Upregulated
Regulation Of Ribonuclease Activity (GO:0060700)	1/5	0.122524	0.599923	9.45631	19.853	PDE3A	GO_BP	Upregulated
Regulation Of Superoxide Metabolic Process (GO:0090322)	1/5	0.122524	0.599923	9.45631	19.853	FBLN5	GO_BP	Upregulated
Regulation Of System Process (GO:0044057)	1/5	0.122524	0.599923	9.45631	19.853	HTR2C	GO_BP	Upregulated
Cellular Response To Iron Ion (GO:0071281)	1/5	0.122524	0.599923	9.45631	19.853	TFAP2A	GO_BP	Upregulated
Regulation Of Tooth Mineralization (GO:0070170)	1/5	0.122524	0.599923	9.45631	19.853	TFAP2A	GO_BP	Upregulated
Cerebral Cortex Cell Migration (GO:0021795)	1/5	0.122524	0.599923	9.45631	19.853	RELN	GO_BP	Upregulated
Cerebral Cortex Neuron Differentiation (GO:0021895)	1/5	0.122524	0.599923	9.45631	19.853	TOX	GO_BP	Upregulated
Cilium Disassembly (GO:0061523)	1/5	0.122524	0.599923	9.45631	19.853	KIF19	GO_BP	Upregulated
Response To Bile Acid (GO:1903412)	1/5	0.122524	0.599923	9.45631	19.853	CYP27B1	GO_BP	Upregulated
Response To cGMP (GO:0070305)	1/5	0.122524	0.599923	9.45631	19.853	PDE3A	GO_BP	Upregulated
Determination Of Liver Left/Right Asymmetry (GO:0071910)	1/5	0.122524	0.599923	9.45631	19.853	ZIC3	GO_BP	Upregulated
Embryonic Brain Development (GO:1990403)	1/5	0.122524	0.599923	9.45631	19.853	MFSD2A	GO_BP	Upregulated
Embryonic Skeletal Joint Development (GO:0072498)	1/5	0.122524	0.599923	9.45631	19.853	NOG	GO_BP	Upregulated
Signal Complex Assembly (GO:0007172)	1/5	0.122524	0.599923	9.45631	19.853	MAPK8IP2	GO_BP	Upregulated
Endothelin Receptor Signaling Pathway (GO:0086100)	1/5	0.122524	0.599923	9.45631	19.853	EDNRB	GO_BP	Upregulated
Epithelial Tube Formation (GO:0072175)	1/5	0.122524	0.599923	9.45631	19.853	PAX2	GO_BP	Upregulated
Equilibrioception (GO:0050957)	1/5	0.122524	0.599923	9.45631	19.853	PCDH15	GO_BP	Upregulated
Synaptic Vesicle Uncoating (GO:0016191)	1/5	0.122524	0.599923	9.45631	19.853	SH3GL3	GO_BP	Upregulated
tRNA Catabolic Process (GO:0016078)	1/5	0.122524	0.599923	9.45631	19.853	SLFN13	GO_BP	Upregulated
Thiamine-Containing Compound Metabolic Process (GO:0042723)	1/5	0.122524	0.599923	9.45631	19.853	TKTL1	GO_BP	Upregulated
Glomerulus Vasculature Development (GO:0072012)	1/5	0.122524	0.599923	9.45631	19.853	TEK	GO_BP	Upregulated
Guanine Nucleotide Transmembrane Transport (GO:1903790)	1/5	0.122524	0.599923	9.45631	19.853	SLC19A1	GO_BP	Upregulated
Ventricular Compact Myocardium Morphogenesis (GO:0003223)	1/5	0.122524	0.599923	9.45631	19.853	NOG	GO_BP	Upregulated
Hexose Catabolic Process (GO:0019320)	1/5	0.122524	0.599923	9.45631	19.853	TKTL1	GO_BP	Upregulated
Insulin Processing (GO:0030070)	1/5	0.122524	0.599923	9.45631	19.853	PCSK2	GO_BP	Upregulated
interleukin-17A-mediated Signaling Pathway (GO:0038173)	1/5	0.122524	0.599923	9.45631	19.853	IL17RC	GO_BP	Upregulated
Ketone Body Biosynthetic Process (GO:0046951)	1/5	0.122524	0.599923	9.45631	19.853	HMGCS2	GO_BP	Upregulated
Mesenchymal Cell Differentiation Involved In Kidney Development (GO:0072161)	1/5	0.122524	0.599923	9.45631	19.853	PAX2	GO_BP	Upregulated
Mesenchymal To Epithelial Transition Involved In Metanephros Morphogenesis (GO:0003337)	1/5	0.122524	0.599923	9.45631	19.853	PAX2	GO_BP	Upregulated
Mesodermal Cell Fate Commitment (GO:0001710)	1/5	0.122524	0.599923	9.45631	19.853	PAX2	GO_BP	Upregulated
Metanephric Collecting Duct Development (GO:0072205)	1/5	0.122524	0.599923	9.45631	19.853	PAX2	GO_BP	Upregulated
Negative Regulation Of Amino Acid Transport (GO:0051956)	1/5	0.122524	0.599923	9.45631	19.853	TRH	GO_BP	Upregulated
Negative Regulation Of Amyloid Precursor Protein Biosynthetic Process (GO:0042985)	1/5	0.122524	0.599923	9.45631	19.853	BACE2	GO_BP	Upregulated
Negative Regulation Of Astrocyte Differentiation (GO:0048712)	1/5	0.122524	0.599923	9.45631	19.853	NOG	GO_BP	Upregulated
Negative Regulation Of Cardiac Muscle Tissue Growth (GO:0055022)	1/5	0.122524	0.599923	9.45631	19.853	NOG	GO_BP	Upregulated
Podocyte Cell Migration (GO:0090521)	1/5	0.122524	0.599923	9.45631	19.853	DAAM2	GO_BP	Upregulated
Positive Regulation Of Epithelial Cell Differentiation Involved In Kidney Development (GO:2000698)	1/5	0.122524	0.599923	9.45631	19.853	PAX2	GO_BP	Upregulated
Positive Regulation Of Pyruvate Dehydrogenase Activity (GO:1904184)	1/5	0.122524	0.599923	9.45631	19.853	PPM1H	GO_BP	Upregulated
Positive Regulation Of Toll-Like Receptor 7 Signaling Pathway (GO:0034157)	1/5	0.122524	0.599923	9.45631	19.853	RSAD2	GO_BP	Upregulated
Positive Regulation Of Urine Volume (GO:0035810)	1/5	0.122524	0.599923	9.45631	19.853	NPR3	GO_BP	Upregulated
Positive Regulation Of Vascular Associated Smooth Muscle Cell Differentiation (GO:1905065)	1/5	0.122524	0.599923	9.45631	19.853	KIT	GO_BP	Upregulated
Pronephros Development (GO:0048793)	1/5	0.122524	0.599923	9.45631	19.853	PAX2	GO_BP	Upregulated
Proton-Transporting V-type ATPase Complex Assembly (GO:0070070)	1/5	0.122524	0.599923	9.45631	19.853	ATP6V1B1	GO_BP	Upregulated
Purine Deoxyribonucleotide Catabolic Process (GO:0009155)	1/5	0.122524	0.599923	9.45631	19.853	NUDT18	GO_BP	Upregulated
Purine-Containing Compound Catabolic Process (GO:0072523)	1/5	0.122524	0.599923	9.45631	19.853	DPYD	GO_BP	Upregulated
Response To Purine-Containing Compound (GO:0014074)	2/24	0.126481	0.599923	3.44216	7.11724	RYR1;CITED1	GO_BP	Upregulated
Lipid Translocation (GO:0034204)	2/24	0.126481	0.599923	3.44216	7.11724	ATP10D;ATP10A	GO_BP	Upregulated
Natural Killer Cell Mediated Cytotoxicity (GO:0042267)	2/24	0.126481	0.599923	3.44216	7.11724	ULBP1;ULBP3	GO_BP	Upregulated
Positive Regulation Of p38MAPK Cascade (GO:1900745)	2/24	0.126481	0.599923	3.44216	7.11724	RELL2;GADD45G	GO_BP	Upregulated
Chloride Transmembrane Transport (GO:1902476)	3/48	0.126491	0.599923	2.52619	5.22311	GABRA2;GABRB2;ANO8	GO_BP	Upregulated
Protein Autophosphorylation (GO:0046777)	7/162	0.126653	0.599923	1.71498	3.54366	CAMK2B;MYLK2;LCK;KIT;MYO3A;TNIK;TEK	GO_BP	Upregulated
Epithelial Cell Differentiation (GO:0030855)	6/132	0.126829	0.599923	1.80747	3.73227	CITED1;AKR1C1;ZNF703;SIX3;ASCL1;PAX2	GO_BP	Upregulated
Plasma Membrane Bounded Cell Projection Organization (GO:0120036)	6/132	0.126829	0.599923	1.80747	3.73227	GPM6A;UNC5A;GPRIN1;STMN3;PRDM12;CNTN4	GO_BP	Upregulated
Inorganic Cation Import Across Plasma Membrane (GO:0098659)	5/103	0.127726	0.599923	1.93558	3.98317	SCNN1D;KCNJ8;SLC9A9;ATP1A3;CACNA1D	GO_BP	Upregulated
Positive Regulation Of Protein Modification Process (GO:0031401)	9/225	0.129309	0.599923	1.5835	3.23912	RELN;FGF9;ANGPT1;LIMCH1;VEGFB;ARRB1;TNIK;TEK;RASGRP1	GO_BP	Upregulated
Heterophilic Cell-Cell Adhesion Via Plasma Membrane Cell Adhesion Molecules (GO:0007157)	3/49	0.132311	0.599923	2.47114	4.99814	CRB1;ALCAM;SCARF2	GO_BP	Upregulated
Proton Transmembrane Transport (GO:1902600)	3/49	0.132311	0.599923	2.47114	4.99814	SLC46A1;ATP1A3;ATP6V1B1	GO_BP	Upregulated
Negative Regulation Of Transcription By RNA Polymerase II (GO:0000122)	25/763	0.132441	0.599923	1.29333	2.61462	TCP10L;ZNF572;DLX1;DLX2;ZNF491;PRDM12;ASCL1;CXXC5;CYP27B1;EDNRB;TRPS1;CRYM;EOMES;TFAP2A;ZNF560;NOG;MITF;DUSP26;MEIS2;SCRT1;ZNF439;ZNF558;INSM1;ZNF596;VSX2	GO_BP	Upregulated
Antigen Receptor-Mediated Signaling Pathway (GO:0050851)	6/134	0.133464	0.599923	1.77904	3.58286	BTN3A1;LCK;BTK;PDE4B;BTN3A2;ICOSLG	GO_BP	Upregulated
Response To Zinc Ion (GO:0010043)	2/25	0.135238	0.599923	3.29234	6.58703	MT2A;SLC30A3	GO_BP	Upregulated
Sodium Ion Homeostasis (GO:0055078)	2/25	0.135238	0.599923	3.29234	6.58703	SCNN1D;ATP1A3	GO_BP	Upregulated
Metanephros Development (GO:0001656)	2/25	0.135238	0.599923	3.29234	6.58703	CITED1;PAX2	GO_BP	Upregulated
Negative Regulation Of Protein Transport (GO:0051224)	2/25	0.135238	0.599923	3.29234	6.58703	PKDCC;RSAD2	GO_BP	Upregulated
Negative Regulation Of Stress Fiber Assembly (GO:0051497)	2/25	0.135238	0.599923	3.29234	6.58703	RHPN1;ARHGAP6	GO_BP	Upregulated
Regulation Of Biomineral Tissue Development (GO:0070167)	2/25	0.135238	0.599923	3.29234	6.58703	CYP27B1;ANKH	GO_BP	Upregulated
Embryonic Organ Development (GO:0048568)	4/77	0.137707	0.599923	2.07738	4.11866	KITLG;PKDCC;KIT;MFSD2A	GO_BP	Upregulated
Positive Regulation Of Synaptic Transmission (GO:0050806)	4/77	0.137707	0.599923	2.07738	4.11866	CACNG8;RELN;CLSTN2;CACNG4	GO_BP	Upregulated
Cell Chemotaxis (GO:0060326)	3/50	0.138222	0.599923	2.41844	4.78583	SEMA5A;KIT;TNFRSF25	GO_BP	Upregulated
Plasma Membrane Bounded Cell Projection Morphogenesis (GO:0120039)	3/50	0.138222	0.599923	2.41844	4.78583	GPM6A;TNIK;MYO16	GO_BP	Upregulated
Fc Receptor Signaling Pathway (GO:0038093)	2/26	0.144126	0.599923	3.15499	6.11143	LCK;KIT	GO_BP	Upregulated
L-amino Acid Transport (GO:0015807)	2/26	0.144126	0.599923	3.15499	6.11143	SLC17A6;SLC38A3	GO_BP	Upregulated
cAMP-mediated Signaling (GO:0019933)	2/26	0.144126	0.599923	3.15499	6.11143	GLP1R;PDE3A	GO_BP	Upregulated
Camera-Type Eye Development (GO:0043010)	2/26	0.144126	0.599923	3.15499	6.11143	EFEMP1;PAX2	GO_BP	Upregulated
Establishment Or Maintenance Of Apical/Basal Cell Polarity (GO:0035088)	2/26	0.144126	0.599923	3.15499	6.11143	CRB1;PARD3B	GO_BP	Upregulated
Negative Regulation Of Endothelial Cell Apoptotic Process (GO:2000352)	2/26	0.144126	0.599923	3.15499	6.11143	SEMA5A;TEK	GO_BP	Upregulated
Negative Regulation Of Protein Polymerization (GO:0032272)	2/26	0.144126	0.599923	3.15499	6.11143	TUBB4A;KANK4	GO_BP	Upregulated
Negative Regulation Of Receptor-Mediated Endocytosis (GO:0048261)	2/26	0.144126	0.599923	3.15499	6.11143	ANKRD13B;RIN3	GO_BP	Upregulated
Positive Regulation Of Adenylate Cyclase Activity (GO:0045762)	2/26	0.144126	0.599923	3.15499	6.11143	GLP1R;CACNA1D	GO_BP	Upregulated
Positive Regulation Of Monooxygenase Activity (GO:0032770)	2/26	0.144126	0.599923	3.15499	6.11143	CYP27B1;NPR3	GO_BP	Upregulated
Positive Regulation Of Phosphatidylinositol 3-Kinase Activity (GO:0043552)	2/26	0.144126	0.599923	3.15499	6.11143	KIT;TEK	GO_BP	Upregulated
Sensory Perception (GO:0007600)	3/51	0.144222	0.599923	2.36793	4.58527	PCDH15;PRDM12;PDYN	GO_BP	Upregulated
Positive Regulation Of Ras Protein Signal Transduction (GO:0046579)	3/51	0.144222	0.599923	2.36793	4.58527	ARHGEF3;ARRB1;RASGRP1	GO_BP	Upregulated
Positive Regulation Of Leukocyte Mediated Cytotoxicity (GO:0001912)	3/51	0.144222	0.599923	2.36793	4.58527	RASGRP1;ULBP1;ULBP3	GO_BP	Upregulated
Regulation Of Cellular Response To Hypoxia (GO:1900037)	1/6	0.145169	0.599923	7.56466	14.5987	CHCHD2	GO_BP	Upregulated
AV Node Cell Action Potential (GO:0086016)	1/6	0.145169	0.599923	7.56466	14.5987	SCN4B	GO_BP	Upregulated
G Protein-Coupled Receptor Internalization (GO:0002031)	1/6	0.145169	0.599923	7.56466	14.5987	ARRB1	GO_BP	Upregulated
Antigen Processing And Presentation Of Endogenous Peptide Antigen Via MHC Class I (GO:0019885)	1/6	0.145169	0.599923	7.56466	14.5987	TAP2	GO_BP	Upregulated
Regulation Of Muscle Organ Development (GO:0048634)	1/6	0.145169	0.599923	7.56466	14.5987	NEUROG1	GO_BP	Upregulated
Regulation Of Nucleotide-Binding Oligomerization Domain Containing 2 Signaling Pathway (GO:0070432)	1/6	0.145169	0.599923	7.56466	14.5987	SLC15A3	GO_BP	Upregulated
Catecholamine Uptake (GO:0090493)	1/6	0.145169	0.599923	7.56466	14.5987	SLC6A3	GO_BP	Upregulated
Regulation Of Pyruvate Dehydrogenase Activity (GO:1904182)	1/6	0.145169	0.599923	7.56466	14.5987	PPM1H	GO_BP	Upregulated
Regulation Of Relaxation Of Muscle (GO:1901077)	1/6	0.145169	0.599923	7.56466	14.5987	NEUROG1	GO_BP	Upregulated
Regulation Of Saliva Secretion (GO:0046877)	1/6	0.145169	0.599923	7.56466	14.5987	NEUROG1	GO_BP	Upregulated
Regulation Of Skeletal Muscle Satellite Cell Proliferation (GO:0014842)	1/6	0.145169	0.599923	7.56466	14.5987	ANGPT1	GO_BP	Upregulated
Cellular Response To Caffeine (GO:0071313)	1/6	0.145169	0.599923	7.56466	14.5987	RYR1	GO_BP	Upregulated
Cellular Response To Histamine (GO:0071420)	1/6	0.145169	0.599923	7.56466	14.5987	GABRB2	GO_BP	Upregulated
Regulation Of Toll-Like Receptor 7 Signaling Pathway (GO:0034155)	1/6	0.145169	0.599923	7.56466	14.5987	RSAD2	GO_BP	Upregulated
Regulation Of Vascular Associated Smooth Muscle Cell Differentiation (GO:1905063)	1/6	0.145169	0.599923	7.56466	14.5987	KIT	GO_BP	Upregulated
Release Of Sequestered Calcium Ion Into Cytosol By Sarcoplasmic Reticulum (GO:0014808)	1/6	0.145169	0.599923	7.56466	14.5987	RYR1	GO_BP	Upregulated
Clathrin Coat Disassembly (GO:0072318)	1/6	0.145169	0.599923	7.56466	14.5987	SH3GL3	GO_BP	Upregulated
Response To Alkaloid (GO:0043279)	1/6	0.145169	0.599923	7.56466	14.5987	RYR1	GO_BP	Upregulated
Response To Caffeine (GO:0031000)	1/6	0.145169	0.599923	7.56466	14.5987	RYR1	GO_BP	Upregulated
Definitive Hemopoiesis (GO:0060216)	1/6	0.145169	0.599923	7.56466	14.5987	TEK	GO_BP	Upregulated
Dense Core Granule Cytoskeletal Transport (GO:0099519)	1/6	0.145169	0.599923	7.56466	14.5987	PPFIA2	GO_BP	Upregulated
Detection Of Stimulus Involved In Sensory Perception Of Pain (GO:0062149)	1/6	0.145169	0.599923	7.56466	14.5987	PRDM12	GO_BP	Upregulated
Determination Of Digestive Tract Left/Right Asymmetry (GO:0071907)	1/6	0.145169	0.599923	7.56466	14.5987	ZIC3	GO_BP	Upregulated
Elastic Fiber Assembly (GO:0048251)	1/6	0.145169	0.599923	7.56466	14.5987	FBLN5	GO_BP	Upregulated
Skeletal Muscle Cell Differentiation (GO:0035914)	1/6	0.145169	0.599923	7.56466	14.5987	MYLK2	GO_BP	Upregulated
Epithelial Cell Differentiation Involved In Kidney Development (GO:0035850)	1/6	0.145169	0.599923	7.56466	14.5987	PAX2	GO_BP	Upregulated
Spinal Cord Dorsal/Ventral Patterning (GO:0021513)	1/6	0.145169	0.599923	7.56466	14.5987	FOXN4	GO_BP	Upregulated
Substrate-Dependent Cell Migration, Cell Extension (GO:0006930)	1/6	0.145169	0.599923	7.56466	14.5987	NTN1	GO_BP	Upregulated
Sulfur Amino Acid Catabolic Process (GO:0000098)	1/6	0.145169	0.599923	7.56466	14.5987	CBS	GO_BP	Upregulated
Exocrine System Development (GO:0035272)	1/6	0.145169	0.599923	7.56466	14.5987	RAB26	GO_BP	Upregulated
Synaptic Transmission, Dopaminergic (GO:0001963)	1/6	0.145169	0.599923	7.56466	14.5987	SLC6A3	GO_BP	Upregulated
Synaptic Vesicle Docking (GO:0016081)	1/6	0.145169	0.599923	7.56466	14.5987	UNC13C	GO_BP	Upregulated
Glucan Catabolic Process (GO:0009251)	1/6	0.145169	0.599923	7.56466	14.5987	PYGL	GO_BP	Upregulated
Glycogen Catabolic Process (GO:0005980)	1/6	0.145169	0.599923	7.56466	14.5987	PYGL	GO_BP	Upregulated
Ureter Development (GO:0072189)	1/6	0.145169	0.599923	7.56466	14.5987	PAX2	GO_BP	Upregulated
Vacuole Organization (GO:0007033)	1/6	0.145169	0.599923	7.56466	14.5987	NDP	GO_BP	Upregulated
Vascular Associated Smooth Muscle Contraction (GO:0014829)	1/6	0.145169	0.599923	7.56466	14.5987	EDNRB	GO_BP	Upregulated
Heart Trabecula Formation (GO:0060347)	1/6	0.145169	0.599923	7.56466	14.5987	TEK	GO_BP	Upregulated
Insulin Secretion Involved In Cellular Response To Glucose Stimulus (GO:0035773)	1/6	0.145169	0.599923	7.56466	14.5987	PTPRN2	GO_BP	Upregulated
Ketone Body Metabolic Process (GO:1902224)	1/6	0.145169	0.599923	7.56466	14.5987	HMGCS2	GO_BP	Upregulated
Negative Regulation Of Catecholamine Secretion (GO:0033604)	1/6	0.145169	0.599923	7.56466	14.5987	CHGA	GO_BP	Upregulated
Negative Regulation Of Dendritic Spine Development (GO:0061000)	1/6	0.145169	0.599923	7.56466	14.5987	GRIN3A	GO_BP	Upregulated
Negative Regulation Of Digestive System Process (GO:0060457)	1/6	0.145169	0.599923	7.56466	14.5987	NEUROG1	GO_BP	Upregulated
Negative Regulation Of Retinoic Acid Receptor Signaling Pathway (GO:0048387)	1/6	0.145169	0.599923	7.56466	14.5987	CYP26B1	GO_BP	Upregulated
Noradrenergic Neuron Differentiation (GO:0003357)	1/6	0.145169	0.599923	7.56466	14.5987	INSM1	GO_BP	Upregulated
Norepinephrine Biosynthetic Process (GO:0042421)	1/6	0.145169	0.599923	7.56466	14.5987	INSM1	GO_BP	Upregulated
Norepinephrine Transport (GO:0015874)	1/6	0.145169	0.599923	7.56466	14.5987	SLC6A3	GO_BP	Upregulated
Peptide Transport (GO:0015833)	1/6	0.145169	0.599923	7.56466	14.5987	TAP2	GO_BP	Upregulated
Pharyngeal Arch Artery Morphogenesis (GO:0061626)	1/6	0.145169	0.599923	7.56466	14.5987	NOG	GO_BP	Upregulated
Pituitary Gland Development (GO:0021983)	1/6	0.145169	0.599923	7.56466	14.5987	SIX3	GO_BP	Upregulated
Positive Regulation Of cAMP-mediated Signaling (GO:0043950)	1/6	0.145169	0.599923	7.56466	14.5987	POMC	GO_BP	Upregulated
Positive Regulation Of Kidney Development (GO:0090184)	1/6	0.145169	0.599923	7.56466	14.5987	NOG	GO_BP	Upregulated
Positive Regulation Of Striated Muscle Contraction (GO:0045989)	1/6	0.145169	0.599923	7.56466	14.5987	CHGA	GO_BP	Upregulated
Positive Regulation Of Synaptic Plasticity (GO:0031915)	1/6	0.145169	0.599923	7.56466	14.5987	CPLX2	GO_BP	Upregulated
protein-DNA Covalent Cross-Linking Repair (GO:0106300)	1/6	0.145169	0.599923	7.56466	14.5987	TEX264	GO_BP	Upregulated
Regulation Of Rab Protein Signal Transduction (GO:0032483)	1/6	0.145169	0.599923	7.56466	14.5987	DENND4B	GO_BP	Upregulated
Regulation Of Atrial Cardiac Muscle Cell Membrane Depolarization (GO:0060371)	1/6	0.145169	0.599923	7.56466	14.5987	SCN3B	GO_BP	Upregulated
Regulation Of Protein Phosphorylation (GO:0001932)	10/265	0.14921	0.601832	1.49027	2.8351	RELN;FGF9;ANGPT1;LIMCH1;VEGFB;ARRB1;TNIK;INSM1;TEK;RASGRP1	GO_BP	Upregulated
Positive Regulation Of Macromolecule Metabolic Process (GO:0010604)	13/364	0.149718	0.601832	1.40881	2.67533	TFAP2A;MYLK2;SLC24A3;CITED1;ANGPT1;NOG;MITF;POU3F3;CYP27B1;MYCN;FGF9;AMH;WNT3	GO_BP	Upregulated
Regulation Of Cell Development (GO:0060284)	3/52	0.150306	0.601832	2.31949	4.39562	HES6;ASCL1;WNT3	GO_BP	Upregulated
Regulation Of Extrinsic Apoptotic Signaling Pathway In Absence Of Ligand (GO:2001239)	2/27	0.153132	0.601832	3.02864	5.68311	EYA4;IFI6	GO_BP	Upregulated
Dorsal/Ventral Pattern Formation (GO:0009953)	2/27	0.153132	0.601832	3.02864	5.68311	SIX3;NOG	GO_BP	Upregulated
Establishment Of Protein Localization To Vacuole (GO:0072666)	2/27	0.153132	0.601832	3.02864	5.68311	CACNG8;CACNG4	GO_BP	Upregulated
Negative Regulation Of Notch Signaling Pathway (GO:0045746)	2/27	0.153132	0.601832	3.02864	5.68311	ARRB1;DLK2	GO_BP	Upregulated
Phospholipid Biosynthetic Process (GO:0008654)	2/27	0.153132	0.601832	3.02864	5.68311	MBOAT1;AGPAT3	GO_BP	Upregulated
Positive Regulation Of Filopodium Assembly (GO:0051491)	2/27	0.153132	0.601832	3.02864	5.68311	GPM6A;MYO3A	GO_BP	Upregulated
Positive Regulation Of Mitotic Cell Cycle (GO:0045931)	2/27	0.153132	0.601832	3.02864	5.68311	FOXA1;MEIS2	GO_BP	Upregulated
Carboxylic Acid Transport (GO:0046942)	3/53	0.15647	0.601832	2.27298	4.21613	PDPN;SLC38A3;SLC16A14	GO_BP	Upregulated
Negative Regulation Of Actin Filament Bundle Assembly (GO:0032232)	2/28	0.162243	0.601832	2.912	5.29594	RHPN1;ARHGAP6	GO_BP	Upregulated
Regulation Of Focal Adhesion Assembly (GO:0051893)	3/54	0.162712	0.601832	2.2283	4.04609	LIMCH1;TEK;ARHGAP6	GO_BP	Upregulated
Monoatomic Anion Transmembrane Transport (GO:0098656)	3/54	0.162712	0.601832	2.2283	4.04609	GABRA2;GABRB2;ANO8	GO_BP	Upregulated
Regulation Of Epithelial To Mesenchymal Transition (GO:0010717)	4/83	0.16671	0.601832	1.91901	3.4379	FOXA1;GLIPR2;PDPN;ZNF703	GO_BP	Upregulated
Calcium Ion Transmembrane Import Into Cytosol (GO:0097553)	4/83	0.16671	0.601832	1.91901	3.4379	RYR1;LCK;HTR2C;CACNA1D	GO_BP	Upregulated
Regulation Of Collateral Sprouting (GO:0048670)	1/7	0.16723	0.601832	6.30356	11.2732	DCC	GO_BP	Upregulated
Regulation Of Epithelial To Mesenchymal Transition Involved In Endocardial Cushion Formation (GO:1905005)	1/7	0.16723	0.601832	6.30356	11.2732	NOG	GO_BP	Upregulated
L-alanine Transport (GO:0015808)	1/7	0.16723	0.601832	6.30356	11.2732	SLC38A3	GO_BP	Upregulated
Notch Receptor Processing (GO:0007220)	1/7	0.16723	0.601832	6.30356	11.2732	APH1B	GO_BP	Upregulated
Regulation Of Lymphocyte Apoptotic Process (GO:0070228)	1/7	0.16723	0.601832	6.30356	11.2732	BTK	GO_BP	Upregulated
Regulation Of Mammary Gland Epithelial Cell Proliferation (GO:0033599)	1/7	0.16723	0.601832	6.30356	11.2732	ZNF703	GO_BP	Upregulated
Aromatic Amino Acid Transport (GO:0015801)	1/7	0.16723	0.601832	6.30356	11.2732	SLC38A3	GO_BP	Upregulated
Atrial Cardiac Muscle Cell To AV Node Cell Signaling (GO:0086026)	1/7	0.16723	0.601832	6.30356	11.2732	SCN3B	GO_BP	Upregulated
Catecholamine Transport (GO:0051937)	1/7	0.16723	0.601832	6.30356	11.2732	SLC6A3	GO_BP	Upregulated
Cellular Biogenic Amine Catabolic Process (GO:0042402)	1/7	0.16723	0.601832	6.30356	11.2732	HNMT	GO_BP	Upregulated
Cellular Response To Epinephrine Stimulus (GO:0071872)	1/7	0.16723	0.601832	6.30356	11.2732	PDE4B	GO_BP	Upregulated
Release Of Sequestered Calcium Ion Into Cytosol By Endoplasmic Reticulum (GO:1903514)	1/7	0.16723	0.601832	6.30356	11.2732	RYR1	GO_BP	Upregulated
Response To Auditory Stimulus (GO:0010996)	1/7	0.16723	0.601832	6.30356	11.2732	NEUROG1	GO_BP	Upregulated
Collecting Duct Development (GO:0072044)	1/7	0.16723	0.601832	6.30356	11.2732	PAX2	GO_BP	Upregulated
Response To Epinephrine (GO:0071871)	1/7	0.16723	0.601832	6.30356	11.2732	PDE4B	GO_BP	Upregulated
Cyclic Nucleotide Transport (GO:0070729)	1/7	0.16723	0.601832	6.30356	11.2732	SLC19A1	GO_BP	Upregulated
Depyrimidination (GO:0045008)	1/7	0.16723	0.601832	6.30356	11.2732	NEIL1	GO_BP	Upregulated
Dopamine Uptake (GO:0090494)	1/7	0.16723	0.601832	6.30356	11.2732	SLC6A3	GO_BP	Upregulated
Endonucleolytic Cleavage In ITS1 To Separate SSU-rRNA From 5.8S rRNA And LSU-rRNA From Tricistronic rRNA Transcript (SSU-rRNA, 5.8S rRNA, LSU-rRNA) (GO:0000447)	1/7	0.16723	0.601832	6.30356	11.2732	LTB4R2	GO_BP	Upregulated
Sodium-Dependent Phosphate Transport (GO:0044341)	1/7	0.16723	0.601832	6.30356	11.2732	SLC17A6	GO_BP	Upregulated
Establishment Of Centrosome Localization (GO:0051660)	1/7	0.16723	0.601832	6.30356	11.2732	PARD3B	GO_BP	Upregulated
Establishment Of Planar Polarity (GO:0001736)	1/7	0.16723	0.601832	6.30356	11.2732	BRSK2	GO_BP	Upregulated
Ventricular Cardiac Muscle Cell Membrane Repolarization (GO:0099625)	1/7	0.16723	0.601832	6.30356	11.2732	KCNJ8	GO_BP	Upregulated
Hyperosmotic Response (GO:0006972)	1/7	0.16723	0.601832	6.30356	11.2732	ICOSLG	GO_BP	Upregulated
Intermediate Filament Bundle Assembly (GO:0045110)	1/7	0.16723	0.601832	6.30356	11.2732	NEFL	GO_BP	Upregulated
Kidney Epithelium Development (GO:0072073)	1/7	0.16723	0.601832	6.30356	11.2732	PAX2	GO_BP	Upregulated
Kidney Mesenchyme Development (GO:0072074)	1/7	0.16723	0.601832	6.30356	11.2732	PAX2	GO_BP	Upregulated
Lens Fiber Cell Development (GO:0070307)	1/7	0.16723	0.601832	6.30356	11.2732	BFSP1	GO_BP	Upregulated
Lymphatic Endothelial Cell Differentiation (GO:0060836)	1/7	0.16723	0.601832	6.30356	11.2732	PDPN	GO_BP	Upregulated
Mammary Gland Epithelial Cell Differentiation (GO:0060644)	1/7	0.16723	0.601832	6.30356	11.2732	ZNF703	GO_BP	Upregulated
Monosaccharide Biosynthetic Process (GO:0046364)	1/7	0.16723	0.601832	6.30356	11.2732	CHST15	GO_BP	Upregulated
Natural Killer Cell Differentiation (GO:0001779)	1/7	0.16723	0.601832	6.30356	11.2732	TOX	GO_BP	Upregulated
Negative Regulation Of CD8-positive, Alpha-Beta T Cell Activation (GO:2001186)	1/7	0.16723	0.601832	6.30356	11.2732	DAPL1	GO_BP	Upregulated
Negative Regulation Of SMAD Protein Signal Transduction (GO:0060392)	1/7	0.16723	0.601832	6.30356	11.2732	VEPH1	GO_BP	Upregulated
Negative Regulation Of Fatty Acid Oxidation (GO:0046322)	1/7	0.16723	0.601832	6.30356	11.2732	MFSD2A	GO_BP	Upregulated
Negative Regulation Of Keratinocyte Proliferation (GO:0010839)	1/7	0.16723	0.601832	6.30356	11.2732	CYP27B1	GO_BP	Upregulated
Negative Regulation Of Monooxygenase Activity (GO:0032769)	1/7	0.16723	0.601832	6.30356	11.2732	CYP27B1	GO_BP	Upregulated
Negative Regulation Of Vascular Associated Smooth Muscle Cell Differentiation (GO:1905064)	1/7	0.16723	0.601832	6.30356	11.2732	FGF9	GO_BP	Upregulated
Norepinephrine Metabolic Process (GO:0042415)	1/7	0.16723	0.601832	6.30356	11.2732	INSM1	GO_BP	Upregulated
Peptidyl-Tyrosine Dephosphorylation Involved In Inactivation Of Protein Kinase Activity (GO:1990264)	1/7	0.16723	0.601832	6.30356	11.2732	PTPRT	GO_BP	Upregulated
Phosphatidylserine Acyl-Chain Remodeling (GO:0036150)	1/7	0.16723	0.601832	6.30356	11.2732	MBOAT1	GO_BP	Upregulated
Positive Regulation Of DNA Demethylation (GO:1901537)	1/7	0.16723	0.601832	6.30356	11.2732	TOX	GO_BP	Upregulated
Positive Regulation Of T-helper 2 Cell Cytokine Production (GO:2000553)	1/7	0.16723	0.601832	6.30356	11.2732	RSAD2	GO_BP	Upregulated
Positive Regulation Of Extracellular Matrix Disassembly (GO:0090091)	1/7	0.16723	0.601832	6.30356	11.2732	PDPN	GO_BP	Upregulated
Positive Regulation Of Tooth Mineralization (GO:0070172)	1/7	0.16723	0.601832	6.30356	11.2732	TFAP2A	GO_BP	Upregulated
Positive Regulation Of Vascular Associated Smooth Muscle Cell Migration (GO:1904754)	1/7	0.16723	0.601832	6.30356	11.2732	FGF9	GO_BP	Upregulated
Proximal/Distal Pattern Formation (GO:0009954)	1/7	0.16723	0.601832	6.30356	11.2732	SIX3	GO_BP	Upregulated
Purine Nucleotide Catabolic Process (GO:0006195)	1/7	0.16723	0.601832	6.30356	11.2732	SARM1	GO_BP	Upregulated
Regulation Of Golgi To Plasma Membrane Protein Transport (GO:0042996)	1/7	0.16723	0.601832	6.30356	11.2732	PKDCC	GO_BP	Upregulated
Regulation Of Alpha-Beta T Cell Proliferation (GO:0046640)	1/7	0.16723	0.601832	6.30356	11.2732	IRF1	GO_BP	Upregulated
Ras Protein Signal Transduction (GO:0007265)	6/144	0.168972	0.606912	1.64928	2.93245	PDPN;ARHGEF3;TNFRSF25;RASGRP1;ARHGAP6;NTN1	GO_BP	Upregulated
Alpha-Amino Acid Metabolic Process (GO:1901605)	2/29	0.171448	0.614398	2.80401	4.94479	CBS;SLC25A12	GO_BP	Upregulated
Regulation Of Reactive Oxygen Species Metabolic Process (GO:2000377)	3/56	0.175411	0.614398	2.14399	3.73188	TFAP2A;AKR1C1;PAX2	GO_BP	Upregulated
Artery Morphogenesis (GO:0048844)	2/30	0.180737	0.614398	2.70372	4.62529	NOG;HOXA1	GO_BP	Upregulated
Embryonic Skeletal System Morphogenesis (GO:0048704)	2/30	0.180737	0.614398	2.70372	4.62529	TFAP2A;NOG	GO_BP	Upregulated
Negative Regulation Of Axon Extension (GO:0030517)	2/30	0.180737	0.614398	2.70372	4.62529	SEMA5A;SEMA6C	GO_BP	Upregulated
Positive Regulation Of Lipid Kinase Activity (GO:0090218)	2/30	0.180737	0.614398	2.70372	4.62529	KIT;TEK	GO_BP	Upregulated
Prostaglandin Metabolic Process (GO:0006693)	2/30	0.180737	0.614398	2.70372	4.62529	AKR1C1;AMH	GO_BP	Upregulated
Regulation Of ERK1 And ERK2 Cascade (GO:0070372)	9/244	0.18095	0.614398	1.45403	2.48572	DUSP4;ANGPT1;GLIPR2;HTR2C;ARRB1;TEK;AMH;DUSP26;RASGRP1	GO_BP	Upregulated
Positive Regulation Of ERK1 And ERK2 Cascade (GO:0070374)	7/179	0.181115	0.614398	1.54411	2.63831	ANGPT1;GLIPR2;HTR2C;ARRB1;TEK;AMH;RASGRP1	GO_BP	Upregulated
Regulation Of Calcium Ion Transport (GO:0051924)	3/57	0.181862	0.614398	2.10418	3.58659	CAMK2B;HOMER2;CACNA1D	GO_BP	Upregulated
Skeletal System Development (GO:0001501)	6/149	0.188067	0.614398	1.5912	2.65883	PKDCC;ANKH;TRPS1;NPR3;NOG;DLL3	GO_BP	Upregulated
Glycosaminoglycan Biosynthetic Process (GO:0006024)	3/58	0.188376	0.614398	2.06582	3.4485	ANGPT1;CHST15;HS3ST1	GO_BP	Upregulated
Muscle Organ Development (GO:0007517)	3/58	0.188376	0.614398	2.06582	3.4485	CHODL;ZBTB42;ITGB1BP2	GO_BP	Upregulated
N-acylphosphatidylethanolamine Metabolic Process (GO:0070292)	1/8	0.188723	0.614398	5.40277	9.00899	NAAA	GO_BP	Upregulated
Schwann Cell Development (GO:0014044)	1/8	0.188723	0.614398	5.40277	9.00899	LGI4	GO_BP	Upregulated
Amyloid-Beta Formation (GO:0034205)	1/8	0.188723	0.614398	5.40277	9.00899	APH1B	GO_BP	Upregulated
Regulation Of Nephron Tubule Epithelial Cell Differentiation (GO:0072182)	1/8	0.188723	0.614398	5.40277	9.00899	PAX2	GO_BP	Upregulated
Auditory Behavior (GO:0031223)	1/8	0.188723	0.614398	5.40277	9.00899	NEUROG1	GO_BP	Upregulated
Regulation Of Neutrophil Migration (GO:1902622)	1/8	0.188723	0.614398	5.40277	9.00899	MPP1	GO_BP	Upregulated
Regulation Of Urine Volume (GO:0035809)	1/8	0.188723	0.614398	5.40277	9.00899	NPR3	GO_BP	Upregulated
Dehydroascorbic Acid Transport (GO:0070837)	1/8	0.188723	0.614398	5.40277	9.00899	SLC2A4	GO_BP	Upregulated
Detection Of Mechanical Stimulus Involved In Sensory Perception Of Sound (GO:0050910)	1/8	0.188723	0.614398	5.40277	9.00899	KIT	GO_BP	Upregulated
Response To Vitamin (GO:0033273)	1/8	0.188723	0.614398	5.40277	9.00899	CYP27B1	GO_BP	Upregulated
Response To Vitamin D (GO:0033280)	1/8	0.188723	0.614398	5.40277	9.00899	CYP27B1	GO_BP	Upregulated
Selenocysteine Incorporation (GO:0001514)	1/8	0.188723	0.614398	5.40277	9.00899	DIO2	GO_BP	Upregulated
Sensory Organ Morphogenesis (GO:0090596)	1/8	0.188723	0.614398	5.40277	9.00899	COL5A2	GO_BP	Upregulated
Embryonic Forelimb Morphogenesis (GO:0035115)	1/8	0.188723	0.614398	5.40277	9.00899	TFAP2A	GO_BP	Upregulated
Sensory Perception Of Sour Taste (GO:0050915)	1/8	0.188723	0.614398	5.40277	9.00899	SCNN1D	GO_BP	Upregulated
Endothelial Cell Chemotaxis (GO:0035767)	1/8	0.188723	0.614398	5.40277	9.00899	TNFRSF25	GO_BP	Upregulated
Sympathetic Ganglion Development (GO:0061549)	1/8	0.188723	0.614398	5.40277	9.00899	INSM1	GO_BP	Upregulated
Fat-Soluble Vitamin Catabolic Process (GO:0042363)	1/8	0.188723	0.614398	5.40277	9.00899	CYP26B1	GO_BP	Upregulated
Fructose 1,6-Bisphosphate Metabolic Process (GO:0030388)	1/8	0.188723	0.614398	5.40277	9.00899	PFKL	GO_BP	Upregulated
Glucan Metabolic Process (GO:0044042)	1/8	0.188723	0.614398	5.40277	9.00899	PYGL	GO_BP	Upregulated
Translational Readthrough (GO:0006451)	1/8	0.188723	0.614398	5.40277	9.00899	DIO2	GO_BP	Upregulated
Glutamine Transport (GO:0006868)	1/8	0.188723	0.614398	5.40277	9.00899	SLC38A3	GO_BP	Upregulated
Type B Pancreatic Cell Differentiation (GO:0003309)	1/8	0.188723	0.614398	5.40277	9.00899	INSM1	GO_BP	Upregulated
Learned Vocalization Behavior Or Vocal Learning (GO:0098598)	1/8	0.188723	0.614398	5.40277	9.00899	NEUROG1	GO_BP	Upregulated
Monocyte Activation (GO:0042117)	1/8	0.188723	0.614398	5.40277	9.00899	DYSF	GO_BP	Upregulated
Negative Regulation Of cAMP-mediated Signaling (GO:0043951)	1/8	0.188723	0.614398	5.40277	9.00899	PDE3A	GO_BP	Upregulated
Negative Regulation Of Glial Cell Differentiation (GO:0045686)	1/8	0.188723	0.614398	5.40277	9.00899	NOG	GO_BP	Upregulated
Negative Regulation Of Glycoprotein Biosynthetic Process (GO:0010561)	1/8	0.188723	0.614398	5.40277	9.00899	BACE2	GO_BP	Upregulated
Peripheral Nervous System Axon Ensheathment (GO:0032292)	1/8	0.188723	0.614398	5.40277	9.00899	LGI4	GO_BP	Upregulated
Positive Regulation Of Actin Cytoskeleton Reorganization (GO:2000251)	1/8	0.188723	0.614398	5.40277	9.00899	TEK	GO_BP	Upregulated
Positive Regulation Of Blood Pressure (GO:0045777)	1/8	0.188723	0.614398	5.40277	9.00899	GLP1R	GO_BP	Upregulated
Positive Regulation Of Cell-Cell Adhesion Mediated By Cadherin (GO:2000049)	1/8	0.188723	0.614398	5.40277	9.00899	FOXA1	GO_BP	Upregulated
Positive Regulation Of Dendritic Cell Cytokine Production (GO:0002732)	1/8	0.188723	0.614398	5.40277	9.00899	KIT	GO_BP	Upregulated
Positive Regulation Of Dendritic Spine Morphogenesis (GO:0061003)	1/8	0.188723	0.614398	5.40277	9.00899	RELN	GO_BP	Upregulated
Regulation Of CD8-positive, Alpha-Beta T Cell Proliferation (GO:2000564)	1/8	0.188723	0.614398	5.40277	9.00899	IRF1	GO_BP	Upregulated
Regulation Of DNA Demethylation (GO:1901535)	1/8	0.188723	0.614398	5.40277	9.00899	TOX	GO_BP	Upregulated
Regulation Of DNA-templated Transcription Initiation (GO:2000142)	1/8	0.188723	0.614398	5.40277	9.00899	MITF	GO_BP	Upregulated
Regulation Of RNA Biosynthetic Process (GO:2001141)	1/8	0.188723	0.614398	5.40277	9.00899	MITF	GO_BP	Upregulated
Positive Regulation Of Cell Projection Organization (GO:0031346)	5/118	0.189599	0.614398	1.67735	2.78916	CHODL;CAMK2B;RELN;SLITRK1;TOX	GO_BP	Upregulated
acyl-CoA Metabolic Process (GO:0006637)	2/31	0.190099	0.614398	2.61036	4.33374	HMGCS2;ACSF2	GO_BP	Upregulated
Cardiac Muscle Tissue Morphogenesis (GO:0055008)	2/31	0.190099	0.614398	2.61036	4.33374	MYLK2;NOG	GO_BP	Upregulated
Response To Estradiol (GO:0032355)	2/31	0.190099	0.614398	2.61036	4.33374	FOXA1;ZNF703	GO_BP	Upregulated
Negative Regulation Of Chemotaxis (GO:0050922)	2/31	0.190099	0.614398	2.61036	4.33374	SEMA5A;SEMA6C	GO_BP	Upregulated
Positive Regulation Of Rho Protein Signal Transduction (GO:0035025)	2/31	0.190099	0.614398	2.61036	4.33374	ARHGEF3;ARRB1	GO_BP	Upregulated
Positive Regulation Of Nucleic Acid-Templated Transcription (GO:1903508)	18/557	0.19468	0.627862	1.27042	2.07892	EOMES;TFAP2A;SMARCD3;CITED1;MITF;PAX2;POU3F3;NPAS3;CAND2;LBH;MYCN;LHX2;ZIC3;IRF1;ZIC1;NDP;PCBD2;CREB5	GO_BP	Upregulated
Phospholipid Transport (GO:0015914)	3/59	0.194948	0.627862	2.02882	3.31717	ATP10D;ATP10A;MFSD2A	GO_BP	Upregulated
Glycosphingolipid Metabolic Process (GO:0006687)	2/32	0.199524	0.628987	2.52322	4.06697	ST8SIA1;B4GALNT1	GO_BP	Upregulated
Mesenchymal Cell Migration (GO:0090497)	2/32	0.199524	0.628987	2.52322	4.06697	SEMA5A;SEMA6C	GO_BP	Upregulated
Negative Regulation Of Osteoblast Differentiation (GO:0045668)	2/32	0.199524	0.628987	2.52322	4.06697	CITED1;NOG	GO_BP	Upregulated
Response To Retinoic Acid (GO:0032526)	3/60	0.201576	0.628987	1.99313	3.19217	ASCL1;PAX2;WNT3	GO_BP	Upregulated
Homophilic Cell Adhesion Via Plasma Membrane Adhesion Molecules (GO:0007156)	3/60	0.201576	0.628987	1.99313	3.19217	PTPRT;CNTN6;CNTN4	GO_BP	Upregulated
Lymphocyte Differentiation (GO:0030098)	4/91	0.208335	0.628987	1.74183	2.73225	LCK;KIT;IKZF1;TOX	GO_BP	Upregulated
ncRNA Catabolic Process (GO:0034661)	2/33	0.209003	0.628987	2.4417	3.82225	SLFN13;DIS3L	GO_BP	Upregulated
Positive Regulation Of T Cell Mediated Cytotoxicity (GO:0001916)	2/33	0.209003	0.628987	2.4417	3.82225	ULBP1;ULBP3	GO_BP	Upregulated
Positive Regulation Of Cytokine Production Involved In Immune Response (GO:0002720)	2/33	0.209003	0.628987	2.4417	3.82225	FZD5;KIT	GO_BP	Upregulated
Regulation Of Cellular Response To Oxidative Stress (GO:1900407)	1/9	0.209662	0.628987	4.72718	7.38508	FBLN5	GO_BP	Upregulated
G Protein-Coupled Serotonin Receptor Signaling Pathway (GO:0098664)	1/9	0.209662	0.628987	4.72718	7.38508	HTR2C	GO_BP	Upregulated
Regulation Of High Voltage-Gated Calcium Channel Activity (GO:1901841)	1/9	0.209662	0.628987	4.72718	7.38508	PDE4B	GO_BP	Upregulated
Wnt Signaling Pathway Involved In Midbrain Dopaminergic Neuron Differentiation (GO:1904953)	1/9	0.209662	0.628987	4.72718	7.38508	WNT3	GO_BP	Upregulated
Actin-Mediated Cell Contraction (GO:0070252)	1/9	0.209662	0.628987	4.72718	7.38508	PDPN	GO_BP	Upregulated
Adherens Junction Assembly (GO:0034333)	1/9	0.209662	0.628987	4.72718	7.38508	ZNF703	GO_BP	Upregulated
Adrenal Gland Development (GO:0030325)	1/9	0.209662	0.628987	4.72718	7.38508	INSM1	GO_BP	Upregulated
Aspartate Transmembrane Transport (GO:0015810)	1/9	0.209662	0.628987	4.72718	7.38508	SLC25A12	GO_BP	Upregulated
Regulation Of Phospholipid Metabolic Process (GO:1903725)	1/9	0.209662	0.628987	4.72718	7.38508	MFSD2A	GO_BP	Upregulated
Regulation Of Postsynaptic Neurotransmitter Receptor Activity (GO:0098962)	1/9	0.209662	0.628987	4.72718	7.38508	BEGAIN	GO_BP	Upregulated
Regulation Of Store-Operated Calcium Entry (GO:2001256)	1/9	0.209662	0.628987	4.72718	7.38508	HOMER2	GO_BP	Upregulated
Cellular Response To Purine-Containing Compound (GO:0071415)	1/9	0.209662	0.628987	4.72718	7.38508	RYR1	GO_BP	Upregulated
Response To Histamine (GO:0034776)	1/9	0.209662	0.628987	4.72718	7.38508	GABRB2	GO_BP	Upregulated
Dopamine Transport (GO:0015872)	1/9	0.209662	0.628987	4.72718	7.38508	SLC6A3	GO_BP	Upregulated
Ectoderm Development (GO:0007398)	1/9	0.209662	0.628987	4.72718	7.38508	VAX2	GO_BP	Upregulated
Embryonic Eye Morphogenesis (GO:0048048)	1/9	0.209662	0.628987	4.72718	7.38508	EFEMP1	GO_BP	Upregulated
Serine Family Amino Acid Catabolic Process (GO:0009071)	1/9	0.209662	0.628987	4.72718	7.38508	CBS	GO_BP	Upregulated
Endodermal Cell Fate Commitment (GO:0001711)	1/9	0.209662	0.628987	4.72718	7.38508	EOMES	GO_BP	Upregulated
Forelimb Morphogenesis (GO:0035136)	1/9	0.209662	0.628987	4.72718	7.38508	TFAP2A	GO_BP	Upregulated
Fructose 6-Phosphate Metabolic Process (GO:0006002)	1/9	0.209662	0.628987	4.72718	7.38508	PFKL	GO_BP	Upregulated
Toxin Transport (GO:1901998)	1/9	0.209662	0.628987	4.72718	7.38508	ANTXR1	GO_BP	Upregulated
Type II Interferon-Mediated Signaling Pathway (GO:0060333)	1/9	0.209662	0.628987	4.72718	7.38508	IRF1	GO_BP	Upregulated
Vasoconstriction (GO:0042310)	1/9	0.209662	0.628987	4.72718	7.38508	EDNRB	GO_BP	Upregulated
Homocysteine Metabolic Process (GO:0050667)	1/9	0.209662	0.628987	4.72718	7.38508	CBS	GO_BP	Upregulated
Insulin Metabolic Process (GO:1901142)	1/9	0.209662	0.628987	4.72718	7.38508	PCSK2	GO_BP	Upregulated
Intestinal Cholesterol Absorption (GO:0030299)	1/9	0.209662	0.628987	4.72718	7.38508	AKR1C1	GO_BP	Upregulated
Lipid Phosphorylation (GO:0046834)	1/9	0.209662	0.628987	4.72718	7.38508	DGKK	GO_BP	Upregulated
Negative Regulation Of Receptor Binding (GO:1900121)	1/9	0.209662	0.628987	4.72718	7.38508	NOG	GO_BP	Upregulated
Negative Regulation Of Transcription By Competitive Promoter Binding (GO:0010944)	1/9	0.209662	0.628987	4.72718	7.38508	TFAP2A	GO_BP	Upregulated
Phosphatidylethanolamine Acyl-Chain Remodeling (GO:0036152)	1/9	0.209662	0.628987	4.72718	7.38508	MBOAT1	GO_BP	Upregulated
Positive Regulation Of Protein Kinase A Signaling (GO:0010739)	1/9	0.209662	0.628987	4.72718	7.38508	AMH	GO_BP	Upregulated
Purine Nucleobase Metabolic Process (GO:0006144)	1/9	0.209662	0.628987	4.72718	7.38508	DPYD	GO_BP	Upregulated
Regulation Of Actin Filament Length (GO:0030832)	1/9	0.209662	0.628987	4.72718	7.38508	MYO3A	GO_BP	Upregulated
Regulation Of Phosphatidylinositol 3-Kinase Activity (GO:0043551)	2/34	0.218526	0.640359	2.36527	3.59723	KIT;TEK	GO_BP	Upregulated
Cellular Response To Glucose Stimulus (GO:0071333)	2/34	0.218526	0.640359	2.36527	3.59723	PTPRN2;PAX2	GO_BP	Upregulated
Semaphorin-Plexin Signaling Pathway (GO:0071526)	2/34	0.218526	0.640359	2.36527	3.59723	SEMA5A;SEMA6C	GO_BP	Upregulated
Smoothened Signaling Pathway (GO:0007224)	2/34	0.218526	0.640359	2.36527	3.59723	DISP2;PTCHD1	GO_BP	Upregulated
Membrane Protein Proteolysis (GO:0033619)	2/34	0.218526	0.640359	2.36527	3.59723	BACE2;APH1B	GO_BP	Upregulated
Regulation Of Endothelial Cell Proliferation (GO:0001936)	4/93	0.219177	0.640359	1.70251	2.5842	SEMA5A;ANGPT1;VEGFB;TEK	GO_BP	Upregulated
Intracellular Monoatomic Cation Homeostasis (GO:0030003)	7/190	0.220778	0.640359	1.45047	2.19108	SLC46A1;MT2A;SLC24A3;SCNN1D;LCK;HTR2C;ATP1A3	GO_BP	Upregulated
Muscle Contraction (GO:0006936)	4/94	0.224655	0.640359	1.68351	2.5138	RYR1;MYLK2;LTB4R;MYOM2	GO_BP	Upregulated
Hexose Biosynthetic Process (GO:0019319)	2/35	0.228085	0.640359	2.29348	3.38985	CHST15;SLC25A12	GO_BP	Upregulated
Regulation Of Axon Extension (GO:0030516)	2/35	0.228085	0.640359	2.29348	3.38985	ISLR2;NTN1	GO_BP	Upregulated
Regulation Of Cardiac Muscle Contraction (GO:0055117)	2/35	0.228085	0.640359	2.29348	3.38985	CHGA;PDE4B	GO_BP	Upregulated
Regulation Of Secretion By Cell (GO:1903530)	3/64	0.228576	0.640359	1.86205	2.74817	RAB26;DYSF;CPLX2	GO_BP	Upregulated
L-serine Metabolic Process (GO:0006563)	1/10	0.230062	0.640359	4.20173	6.17404	CBS	GO_BP	Upregulated
Acidic Amino Acid Transport (GO:0015800)	1/10	0.230062	0.640359	4.20173	6.17404	SLC17A6	GO_BP	Upregulated
Regulation Of Lamellipodium Morphogenesis (GO:2000392)	1/10	0.230062	0.640359	4.20173	6.17404	PDPN	GO_BP	Upregulated
Regulation Of Mitochondrial Depolarization (GO:0051900)	1/10	0.230062	0.640359	4.20173	6.17404	IFI6	GO_BP	Upregulated
Regulation Of Phospholipase Activity (GO:0010517)	1/10	0.230062	0.640359	4.20173	6.17404	RASGRP1	GO_BP	Upregulated
Cell Proliferation In Forebrain (GO:0021846)	1/10	0.230062	0.640359	4.20173	6.17404	SIX3	GO_BP	Upregulated
Regulation Of Toll-Like Receptor 9 Signaling Pathway (GO:0034163)	1/10	0.230062	0.640359	4.20173	6.17404	RSAD2	GO_BP	Upregulated
Diol Metabolic Process (GO:0034311)	1/10	0.230062	0.640359	4.20173	6.17404	NAAA	GO_BP	Upregulated
Sarcoplasmic Reticulum Calcium Ion Transport (GO:0070296)	1/10	0.230062	0.640359	4.20173	6.17404	RYR1	GO_BP	Upregulated
Epithelial Cell Apoptotic Process (GO:1904019)	1/10	0.230062	0.640359	4.20173	6.17404	SIX3	GO_BP	Upregulated
Thyroid Hormone Generation (GO:0006590)	1/10	0.230062	0.640359	4.20173	6.17404	DIO2	GO_BP	Upregulated
Urogenital System Development (GO:0001655)	1/10	0.230062	0.640359	4.20173	6.17404	PAX2	GO_BP	Upregulated
Very-Low-Density Lipoprotein Particle Assembly (GO:0034379)	1/10	0.230062	0.640359	4.20173	6.17404	MFSD2A	GO_BP	Upregulated
Induction Of Positive Chemotaxis (GO:0050930)	1/10	0.230062	0.640359	4.20173	6.17404	VEGFB	GO_BP	Upregulated
Lens Fiber Cell Differentiation (GO:0070306)	1/10	0.230062	0.640359	4.20173	6.17404	SIX3	GO_BP	Upregulated
Mast Cell Activation Involved In Immune Response (GO:0002279)	1/10	0.230062	0.640359	4.20173	6.17404	KIT	GO_BP	Upregulated
Mast Cell Degranulation (GO:0043303)	1/10	0.230062	0.640359	4.20173	6.17404	KIT	GO_BP	Upregulated
Megakaryocyte Development (GO:0035855)	1/10	0.230062	0.640359	4.20173	6.17404	KIT	GO_BP	Upregulated
Mesonephros Development (GO:0001823)	1/10	0.230062	0.640359	4.20173	6.17404	PAX2	GO_BP	Upregulated
Metanephric Mesenchyme Development (GO:0072075)	1/10	0.230062	0.640359	4.20173	6.17404	PAX2	GO_BP	Upregulated
Monoamine Transport (GO:0015844)	1/10	0.230062	0.640359	4.20173	6.17404	SLC6A3	GO_BP	Upregulated
Negative Regulation Of Alpha-Beta T Cell Activation (GO:0046636)	1/10	0.230062	0.640359	4.20173	6.17404	DAPL1	GO_BP	Upregulated
Negative Regulation Of Homotypic Cell-Cell Adhesion (GO:0034111)	1/10	0.230062	0.640359	4.20173	6.17404	ZNF703	GO_BP	Upregulated
Negative Regulation Of Pathway-Restricted SMAD Protein Phosphorylation (GO:0060394)	1/10	0.230062	0.640359	4.20173	6.17404	NOG	GO_BP	Upregulated
Neuron Projection Maintenance (GO:1990535)	1/10	0.230062	0.640359	4.20173	6.17404	ATP1A3	GO_BP	Upregulated
Phenol-Containing Compound Biosynthetic Process (GO:0046189)	1/10	0.230062	0.640359	4.20173	6.17404	CITED1	GO_BP	Upregulated
Phosphate Ion Transmembrane Transport (GO:0035435)	1/10	0.230062	0.640359	4.20173	6.17404	SLC37A1	GO_BP	Upregulated
Positive Regulation Of Actin Filament Depolymerization (GO:0030836)	1/10	0.230062	0.640359	4.20173	6.17404	SEMA5A	GO_BP	Upregulated
Positive Regulation Of Chondrocyte Differentiation (GO:0032332)	1/10	0.230062	0.640359	4.20173	6.17404	PKDCC	GO_BP	Upregulated
Positive Regulation Of Protein Depolymerization (GO:1901881)	1/10	0.230062	0.640359	4.20173	6.17404	SEMA5A	GO_BP	Upregulated
Protein Kinase C Signaling (GO:0070528)	1/10	0.230062	0.640359	4.20173	6.17404	PRSS33	GO_BP	Upregulated
Regulation Of B Cell Apoptotic Process (GO:0002902)	1/10	0.230062	0.640359	4.20173	6.17404	BTK	GO_BP	Upregulated
Regulation Of T-helper 2 Cell Cytokine Production (GO:2000551)	1/10	0.230062	0.640359	4.20173	6.17404	RSAD2	GO_BP	Upregulated
Regulation Of Amyloid Precursor Protein Biosynthetic Process (GO:0042984)	1/10	0.230062	0.640359	4.20173	6.17404	BACE2	GO_BP	Upregulated
Regulation Of Calcium Ion Transmembrane Transport Via High Voltage-Gated Calcium Channel (GO:1902514)	1/10	0.230062	0.640359	4.20173	6.17404	CACNG6	GO_BP	Upregulated
Cell Junction Assembly (GO:0034329)	4/95	0.230167	0.640359	1.66492	2.44569	GPM6A;FZD5;SLITRK1;SLITRK6	GO_BP	Upregulated
Regulation Of Signal Transduction (GO:0009966)	7/193	0.232099	0.643787	1.42685	2.08405	SEMA5A;RGS5;SH3TC2;VEPH1;ZIC1;MAPK8IP2;KAZALD1	GO_BP	Upregulated
Regulation Of Cell Differentiation (GO:0045595)	7/193	0.232099	0.643787	1.42685	2.08405	TFAP2A;DLX1;DLX2;RELN;SMARCD3;TRPS1;INSM1	GO_BP	Upregulated
Canonical Wnt Signaling Pathway (GO:0060070)	3/65	0.235431	0.650118	1.83192	2.64957	FZD5;FZD8;WNT3	GO_BP	Upregulated
Neural Crest Cell Migration (GO:0001755)	2/36	0.237672	0.650118	2.22591	3.19833	SEMA5A;SEMA6C	GO_BP	Upregulated
Positive Regulation Of Phospholipase C Activity (GO:0010863)	2/36	0.237672	0.650118	2.22591	3.19833	KIT;ARHGAP6	GO_BP	Upregulated
Regulation Of T Cell Mediated Cytotoxicity (GO:0001914)	2/36	0.237672	0.650118	2.22591	3.19833	ULBP1;ULBP3	GO_BP	Upregulated
Regulation Of Ossification (GO:0030278)	2/37	0.247279	0.650118	2.1622	3.02111	CYP27B1;ANKH	GO_BP	Upregulated
Synaptic Vesicle Cycle (GO:0099504)	2/37	0.247279	0.650118	2.1622	3.02111	SLC17A6;CPLX2	GO_BP	Upregulated
Regulation Of Neurogenesis (GO:0050767)	3/67	0.249246	0.650118	1.77449	2.46533	HES6;ASCL1;WNT3	GO_BP	Upregulated
Regulation Of Epithelial Cell Apoptotic Process (GO:1904035)	1/11	0.249937	0.650118	3.78136	5.24304	TEK	GO_BP	Upregulated
Regulation Of Fatty Acid Metabolic Process (GO:0019217)	1/11	0.249937	0.650118	3.78136	5.24304	FABP3	GO_BP	Upregulated
Regulation Of Homotypic Cell-Cell Adhesion (GO:0034110)	1/11	0.249937	0.650118	3.78136	5.24304	ZNF703	GO_BP	Upregulated
Regulation Of Leukocyte Cell-Cell Adhesion (GO:1903037)	1/11	0.249937	0.650118	3.78136	5.24304	LCK	GO_BP	Upregulated
Aspartate Family Amino Acid Catabolic Process (GO:0009068)	1/11	0.249937	0.650118	3.78136	5.24304	CRYM	GO_BP	Upregulated
Base-Excision Repair, AP Site Formation (GO:0006285)	1/11	0.249937	0.650118	3.78136	5.24304	NEIL1	GO_BP	Upregulated
Biogenic Amine Biosynthetic Process (GO:0042401)	1/11	0.249937	0.650118	3.78136	5.24304	HDC	GO_BP	Upregulated
Brain Morphogenesis (GO:0048854)	1/11	0.249937	0.650118	3.78136	5.24304	PAX2	GO_BP	Upregulated
Catecholamine Biosynthetic Process (GO:0042423)	1/11	0.249937	0.650118	3.78136	5.24304	INSM1	GO_BP	Upregulated
Cell Differentiation In Hindbrain (GO:0021533)	1/11	0.249937	0.650118	3.78136	5.24304	NOG	GO_BP	Upregulated
Desensitization Of G Protein-Coupled Receptor Signaling Pathway (GO:0002029)	1/11	0.249937	0.650118	3.78136	5.24304	ARRB1	GO_BP	Upregulated
Digestive System Development (GO:0055123)	1/11	0.249937	0.650118	3.78136	5.24304	KIT	GO_BP	Upregulated
Skeletal Muscle Fiber Development (GO:0048741)	1/11	0.249937	0.650118	3.78136	5.24304	RYR1	GO_BP	Upregulated
Smooth Muscle Cell Differentiation (GO:0051145)	1/11	0.249937	0.650118	3.78136	5.24304	EDNRB	GO_BP	Upregulated
Sphingoid Metabolic Process (GO:0046519)	1/11	0.249937	0.650118	3.78136	5.24304	NAAA	GO_BP	Upregulated
Epithelial Cell-Cell Adhesion (GO:0090136)	1/11	0.249937	0.650118	3.78136	5.24304	KIT	GO_BP	Upregulated
Heterocycle Biosynthetic Process (GO:0018130)	1/11	0.249937	0.650118	3.78136	5.24304	HDC	GO_BP	Upregulated
Vitamin D Metabolic Process (GO:0042359)	1/11	0.249937	0.650118	3.78136	5.24304	CYP27B1	GO_BP	Upregulated
Intestinal Absorption (GO:0050892)	1/11	0.249937	0.650118	3.78136	5.24304	SLC46A1	GO_BP	Upregulated
Intestinal Lipid Absorption (GO:0098856)	1/11	0.249937	0.650118	3.78136	5.24304	AKR1C1	GO_BP	Upregulated
Intracellular Copper Ion Homeostasis (GO:0006878)	1/11	0.249937	0.650118	3.78136	5.24304	MT2A	GO_BP	Upregulated
Macrophage Activation Involved In Immune Response (GO:0002281)	1/11	0.249937	0.650118	3.78136	5.24304	DYSF	GO_BP	Upregulated
Macrophage Chemotaxis (GO:0048246)	1/11	0.249937	0.650118	3.78136	5.24304	EDNRB	GO_BP	Upregulated
Mast Cell Mediated Immunity (GO:0002448)	1/11	0.249937	0.650118	3.78136	5.24304	KIT	GO_BP	Upregulated
Negative Regulation Of calcineurin-NFAT Signaling Cascade (GO:0070885)	1/11	0.249937	0.650118	3.78136	5.24304	HOMER2	GO_BP	Upregulated
Negative Regulation Of Calcineurin-Mediated Signaling (GO:0106057)	1/11	0.249937	0.650118	3.78136	5.24304	HOMER2	GO_BP	Upregulated
Negative Regulation Of Leukocyte Chemotaxis (GO:0002689)	1/11	0.249937	0.650118	3.78136	5.24304	RIN3	GO_BP	Upregulated
Negative Regulation Of Microtubule Polymerization (GO:0031115)	1/11	0.249937	0.650118	3.78136	5.24304	TUBB4A	GO_BP	Upregulated
Negative Regulation Of Nitrogen Compound Metabolic Process (GO:0051172)	1/11	0.249937	0.650118	3.78136	5.24304	EDNRB	GO_BP	Upregulated
Negative Regulation Of Vascular Permeability (GO:0043116)	1/11	0.249937	0.650118	3.78136	5.24304	PDE3A	GO_BP	Upregulated
Positive Regulation Of Behavior (GO:0048520)	1/11	0.249937	0.650118	3.78136	5.24304	SGIP1	GO_BP	Upregulated
Positive Regulation Of Platelet Aggregation (GO:1901731)	1/11	0.249937	0.650118	3.78136	5.24304	PDPN	GO_BP	Upregulated
Positive Regulation Of Triglyceride Biosynthetic Process (GO:0010867)	1/11	0.249937	0.650118	3.78136	5.24304	MFSD2A	GO_BP	Upregulated
Positive Regulation Of Vascular Permeability (GO:0043117)	1/11	0.249937	0.650118	3.78136	5.24304	PDE3A	GO_BP	Upregulated
Protein Polyglutamylation (GO:0018095)	1/11	0.249937	0.650118	3.78136	5.24304	TTLL9	GO_BP	Upregulated
Regulation Of Actin Filament Depolymerization (GO:0030834)	1/11	0.249937	0.650118	3.78136	5.24304	SEMA5A	GO_BP	Upregulated
Regulation Of Astrocyte Differentiation (GO:0048710)	1/11	0.249937	0.650118	3.78136	5.24304	NOG	GO_BP	Upregulated
Positive Regulation Of Developmental Process (GO:0051094)	8/233	0.254958	0.654063	1.34796	1.8422	CAMK2B;DLX1;DLX2;RELN;SMARCD3;ZNF703;INSM1;PAX2	GO_BP	Upregulated
Skin Development (GO:0043588)	3/68	0.256198	0.654063	1.7471	2.3792	RYR1;COL5A3;COL5A2	GO_BP	Upregulated
Neuropeptide Signaling Pathway (GO:0007218)	3/68	0.256198	0.654063	1.7471	2.3792	LTB4R2;PDYN;LTB4R	GO_BP	Upregulated
Regulation Of Intracellular Transport (GO:0032386)	2/38	0.256898	0.654063	2.10203	2.85682	MYLK2;SH3TC2	GO_BP	Upregulated
Signal Release From Synapse (GO:0099643)	2/38	0.256898	0.654063	2.10203	2.85682	PTPRN2;CPLX2	GO_BP	Upregulated
Fatty Acid Transport (GO:0015908)	2/38	0.256898	0.654063	2.10203	2.85682	FABP3;MFSD2A	GO_BP	Upregulated
Heart Looping (GO:0001947)	2/38	0.256898	0.654063	2.10203	2.85682	ZIC3;FOXN4	GO_BP	Upregulated
Import Into Cell (GO:0098657)	2/38	0.256898	0.654063	2.10203	2.85682	SLC46A1;SLC19A1	GO_BP	Upregulated
Negative Regulation Of Epithelial Cell Apoptotic Process (GO:1904036)	2/38	0.256898	0.654063	2.10203	2.85682	SEMA5A;TEK	GO_BP	Upregulated
Positive Regulation Of Gene Expression (GO:0010628)	15/480	0.259791	0.654063	1.22458	1.65059	TFAP2A;MYLK2;SLC24A3;ANGPT1;CITED1;BTN3A1;NOG;SAMD4A;MITF;POU3F3;CYP27B1;MYCN;FGF9;AMH;WNT3	GO_BP	Upregulated
Negative Regulation Of Cell Motility (GO:2000146)	5/133	0.259883	0.654063	1.47964	1.99384	PTPRT;LIMCH1;NOG;MITF;AMH	GO_BP	Upregulated
Response To Molecule Of Bacterial Origin (GO:0002237)	3/69	0.263177	0.654063	1.72054	2.29679	CYP27B1;CITED1;FZD5	GO_BP	Upregulated
Phospholipid Metabolic Process (GO:0006644)	3/69	0.263177	0.654063	1.72054	2.29679	SMPD3;MBOAT1;AGPAT3	GO_BP	Upregulated
Axonal Transport (GO:0098930)	2/39	0.266523	0.654063	2.04512	2.70424	NEFL;SYBU	GO_BP	Upregulated
Fibroblast Growth Factor Receptor Signaling Pathway (GO:0008543)	2/39	0.266523	0.654063	2.04512	2.70424	FGF9;NOG	GO_BP	Upregulated
Negative Regulation Of Protein Secretion (GO:0050709)	2/39	0.266523	0.654063	2.04512	2.70424	CHGA;RSAD2	GO_BP	Upregulated
Neuron Projection Extension (GO:1990138)	2/39	0.266523	0.654063	2.04512	2.70424	SEMA5A;S100B	GO_BP	Upregulated
Positive Regulation Of Lipid Biosynthetic Process (GO:0046889)	2/39	0.266523	0.654063	2.04512	2.70424	FABP3;MFSD2A	GO_BP	Upregulated
Positive Regulation Of Lymphocyte Differentiation (GO:0045621)	2/39	0.266523	0.654063	2.04512	2.70424	SMARCD3;BTK	GO_BP	Upregulated
C4-dicarboxylate Transport (GO:0015740)	1/12	0.269299	0.654063	3.43742	4.50967	SLC25A12	GO_BP	Upregulated
G Protein-Coupled Glutamate Receptor Signaling Pathway (GO:0007216)	1/12	0.269299	0.654063	3.43742	4.50967	HOMER2	GO_BP	Upregulated
Alanine Transport (GO:0032328)	1/12	0.269299	0.654063	3.43742	4.50967	SLC38A3	GO_BP	Upregulated
Aspartate Family Amino Acid Metabolic Process (GO:0009066)	1/12	0.269299	0.654063	3.43742	4.50967	SLC25A12	GO_BP	Upregulated
Atrial Cardiac Muscle Cell Action Potential (GO:0086014)	1/12	0.269299	0.654063	3.43742	4.50967	SCN3B	GO_BP	Upregulated
Atrial Cardiac Muscle Tissue Development (GO:0003228)	1/12	0.269299	0.654063	3.43742	4.50967	NOG	GO_BP	Upregulated
Base-Excision Repair, Gap-Filling (GO:0006287)	1/12	0.269299	0.654063	3.43742	4.50967	NEIL1	GO_BP	Upregulated
Calcium Ion Import (GO:0070509)	1/12	0.269299	0.654063	3.43742	4.50967	CACNA1D	GO_BP	Upregulated
Regulation Of Retinoic Acid Receptor Signaling Pathway (GO:0048385)	1/12	0.269299	0.654063	3.43742	4.50967	CYP26B1	GO_BP	Upregulated
Regulation Of Retrograde Protein Transport, ER To Cytosol (GO:1904152)	1/12	0.269299	0.654063	3.43742	4.50967	BRSK2	GO_BP	Upregulated
Cellular Response To Acidic pH (GO:0071468)	1/12	0.269299	0.654063	3.43742	4.50967	SCNN1D	GO_BP	Upregulated
Regulation Of Vascular Associated Smooth Muscle Cell Migration (GO:1904752)	1/12	0.269299	0.654063	3.43742	4.50967	FGF9	GO_BP	Upregulated
Relaxation Of Cardiac Muscle (GO:0055119)	1/12	0.269299	0.654063	3.43742	4.50967	CHGA	GO_BP	Upregulated
Response To Iron Ion (GO:0010039)	1/12	0.269299	0.654063	3.43742	4.50967	TFAP2A	GO_BP	Upregulated
Secretion (GO:0046903)	1/12	0.269299	0.654063	3.43742	4.50967	FBLN5	GO_BP	Upregulated
Sodium Ion Export Across Plasma Membrane (GO:0036376)	1/12	0.269299	0.654063	3.43742	4.50967	ATP1A3	GO_BP	Upregulated
Sphingomyelin Metabolic Process (GO:0006684)	1/12	0.269299	0.654063	3.43742	4.50967	SMPD3	GO_BP	Upregulated
Spinal Cord Development (GO:0021510)	1/12	0.269299	0.654063	3.43742	4.50967	RELN	GO_BP	Upregulated
Glucose Import (GO:0046323)	1/12	0.269299	0.654063	3.43742	4.50967	SLC2A4	GO_BP	Upregulated
Ionotropic Glutamate Receptor Signaling Pathway (GO:0035235)	1/12	0.269299	0.654063	3.43742	4.50967	GRIN3A	GO_BP	Upregulated
Macrophage Migration (GO:1905517)	1/12	0.269299	0.654063	3.43742	4.50967	EDNRB	GO_BP	Upregulated
Mesoderm Morphogenesis (GO:0048332)	1/12	0.269299	0.654063	3.43742	4.50967	EOMES	GO_BP	Upregulated
Myelination In Peripheral Nervous System (GO:0022011)	1/12	0.269299	0.654063	3.43742	4.50967	LGI4	GO_BP	Upregulated
Negative Regulation Of Alcohol Biosynthetic Process (GO:1902931)	1/12	0.269299	0.654063	3.43742	4.50967	CYP27B1	GO_BP	Upregulated
Phosphate Ion Homeostasis (GO:0055062)	1/12	0.269299	0.654063	3.43742	4.50967	SLC17A6	GO_BP	Upregulated
Phospholipid Homeostasis (GO:0055091)	1/12	0.269299	0.654063	3.43742	4.50967	FABP3	GO_BP	Upregulated
Positive Regulation By Symbiont Of Entry Into Host (GO:0075294)	1/12	0.269299	0.654063	3.43742	4.50967	TMPRSS2	GO_BP	Upregulated
Positive Regulation Of Protein Localization To Cell Surface (GO:2000010)	1/12	0.269299	0.654063	3.43742	4.50967	GPD1L	GO_BP	Upregulated
Positive Regulation Of Viral Entry Into Host Cell (GO:0046598)	1/12	0.269299	0.654063	3.43742	4.50967	TMPRSS2	GO_BP	Upregulated
Pyrimidine Deoxyribonucleotide Catabolic Process (GO:0009223)	1/12	0.269299	0.654063	3.43742	4.50967	NEIL1	GO_BP	Upregulated
Regulation Of T Cell Differentiation In Thymus (GO:0033081)	1/12	0.269299	0.654063	3.43742	4.50967	TOX	GO_BP	Upregulated
Calcium Ion Homeostasis (GO:0055074)	4/102	0.269592	0.654063	1.54544	2.02583	CYP27B1;SLC24A3;HTR2C;ATP6V1B1	GO_BP	Upregulated
Regulation Of MAPK Cascade (GO:0043408)	7/204	0.275127	0.664073	1.34641	1.73758	DUSP4;LBH;KIT;TNIK;TEK;DUSP26;RASGRP1	GO_BP	Upregulated
L-alpha-amino Acid Transmembrane Transport (GO:1902475)	2/40	0.276147	0.664073	1.99119	2.56231	SLC38A3;SLC25A12	GO_BP	Upregulated
Retinoid Metabolic Process (GO:0001523)	2/40	0.276147	0.664073	1.99119	2.56231	ALDH1A3;AKR1C1	GO_BP	Upregulated
Establishment Or Maintenance Of Epithelial Cell Apical/Basal Polarity (GO:0045197)	2/40	0.276147	0.664073	1.99119	2.56231	CRB1;PARD3B	GO_BP	Upregulated
Synaptic Vesicle Endocytosis (GO:0048488)	2/40	0.276147	0.664073	1.99119	2.56231	SYT5;SH3GL3	GO_BP	Upregulated
Water-Soluble Vitamin Metabolic Process (GO:0006767)	2/40	0.276147	0.664073	1.99119	2.56231	SLC46A1;SLC19A1	GO_BP	Upregulated
Kidney Development (GO:0001822)	3/71	0.277202	0.664073	1.66976	2.14232	TFAP2A;CITED1;PAX2	GO_BP	Upregulated
Negative Regulation Of Cellular Response To Growth Factor Stimulus (GO:0090288)	3/71	0.277202	0.664073	1.66976	2.14232	DLX1;NOG;SOSTDC1	GO_BP	Upregulated
Second-Messenger-Mediated Signaling (GO:0019932)	3/72	0.284243	0.664073	1.64548	2.06989	POMC;EDNRB;BTK	GO_BP	Upregulated
Cellular Response To Retinoic Acid (GO:0071300)	2/41	0.285764	0.664073	1.94004	2.43007	WNT3;PAX2	GO_BP	Upregulated
Non-Canonical Wnt Signaling Pathway (GO:0035567)	2/41	0.285764	0.664073	1.94004	2.43007	FZD5;FZD8	GO_BP	Upregulated
Protein Localization To Lysosome (GO:0061462)	2/41	0.285764	0.664073	1.94004	2.43007	CACNG8;CACNG4	GO_BP	Upregulated
Positive Regulation Of Stress-Activated MAPK Cascade (GO:0032874)	4/105	0.286846	0.664073	1.4993	1.87234	RELL2;TNIK;RASGRP1;GADD45G	GO_BP	Upregulated
Regulation Of Fatty Acid Beta-Oxidation (GO:0031998)	1/13	0.288162	0.664073	3.15081	3.92034	MFSD2A	GO_BP	Upregulated
Regulation Of Lamellipodium Organization (GO:1902743)	1/13	0.288162	0.664073	3.15081	3.92034	PDPN	GO_BP	Upregulated
Acute-Phase Response (GO:0006953)	1/13	0.288162	0.664073	3.15081	3.92034	ITIH4	GO_BP	Upregulated
Amyloid Precursor Protein Catabolic Process (GO:0042987)	1/13	0.288162	0.664073	3.15081	3.92034	APH1B	GO_BP	Upregulated
Regulation Of Nitrogen Compound Metabolic Process (GO:0051171)	1/13	0.288162	0.664073	3.15081	3.92034	MFSD2A	GO_BP	Upregulated
Cardiac Left Ventricle Morphogenesis (GO:0003214)	1/13	0.288162	0.664073	3.15081	3.92034	NPY2R	GO_BP	Upregulated
Cellular Modified Amino Acid Catabolic Process (GO:0042219)	1/13	0.288162	0.664073	3.15081	3.92034	CBS	GO_BP	Upregulated
Chondroitin Sulfate Biosynthetic Process (GO:0030206)	1/13	0.288162	0.664073	3.15081	3.92034	CHST15	GO_BP	Upregulated
Endonucleolytic Cleavage Of Tricistronic rRNA Transcript (SSU-rRNA, 5.8S rRNA, LSU-rRNA) (GO:0000479)	1/13	0.288162	0.664073	3.15081	3.92034	LTB4R2	GO_BP	Upregulated
Sodium-Independent Organic Anion Transport (GO:0043252)	1/13	0.288162	0.664073	3.15081	3.92034	SLCO4A1	GO_BP	Upregulated
Substrate-Dependent Cell Migration (GO:0006929)	1/13	0.288162	0.664073	3.15081	3.92034	NTN1	GO_BP	Upregulated
Glutamine Metabolic Process (GO:0006541)	1/13	0.288162	0.664073	3.15081	3.92034	GLYATL1	GO_BP	Upregulated
Immune Response-Regulating Cell Surface Receptor Signaling Pathway (GO:0002768)	1/13	0.288162	0.664073	3.15081	3.92034	KIT	GO_BP	Upregulated
Intracellular Potassium Ion Homeostasis (GO:0030007)	1/13	0.288162	0.664073	3.15081	3.92034	ATP1A3	GO_BP	Upregulated
Membrane Depolarization (GO:0051899)	1/13	0.288162	0.664073	3.15081	3.92034	SCN3B	GO_BP	Upregulated
Membrane Protein Intracellular Domain Proteolysis (GO:0031293)	1/13	0.288162	0.664073	3.15081	3.92034	APH1B	GO_BP	Upregulated
Microvillus Organization (GO:0032528)	1/13	0.288162	0.664073	3.15081	3.92034	TNIK	GO_BP	Upregulated
Negative Regulation Of T Cell Differentiation (GO:0045581)	1/13	0.288162	0.664073	3.15081	3.92034	IRF1	GO_BP	Upregulated
Negative Regulation Of Cartilage Development (GO:0061037)	1/13	0.288162	0.664073	3.15081	3.92034	EFEMP1	GO_BP	Upregulated
Negative Regulation Of Myoblast Differentiation (GO:0045662)	1/13	0.288162	0.664073	3.15081	3.92034	SOSTDC1	GO_BP	Upregulated
Negative Regulation Of Secretion (GO:0051048)	1/13	0.288162	0.664073	3.15081	3.92034	NEUROG1	GO_BP	Upregulated
Negative Regulation Of Viral Transcription (GO:0032897)	1/13	0.288162	0.664073	3.15081	3.92034	TRIM14	GO_BP	Upregulated
Peptidyl-Tyrosine Autophosphorylation (GO:0038083)	1/13	0.288162	0.664073	3.15081	3.92034	LCK	GO_BP	Upregulated
Positive Regulation Of T Cell Receptor Signaling Pathway (GO:0050862)	1/13	0.288162	0.664073	3.15081	3.92034	LCK	GO_BP	Upregulated
Positive Regulation Of Cyclase Activity (GO:0031281)	1/13	0.288162	0.664073	3.15081	3.92034	CACNA1D	GO_BP	Upregulated
Positive Regulation Of Granulocyte Macrophage Colony-Stimulating Factor Production (GO:0032725)	1/13	0.288162	0.664073	3.15081	3.92034	RASGRP1	GO_BP	Upregulated
Positive Regulation Of Type 2 Immune Response (GO:0002830)	1/13	0.288162	0.664073	3.15081	3.92034	RSAD2	GO_BP	Upregulated
Monocarboxylic Acid Transport (GO:0015718)	3/73	0.291298	0.664771	1.62189	2.00045	AKR1C1;SLC16A14;MFSD2A	GO_BP	Upregulated
Amino Acid Transmembrane Transport (GO:0003333)	2/42	0.295367	0.664771	1.89144	2.30668	SLC38A3;SLC25A12	GO_BP	Upregulated
Branching Morphogenesis Of An Epithelial Tube (GO:0048754)	2/42	0.295367	0.664771	1.89144	2.30668	CITED1;PAX2	GO_BP	Upregulated
Collagen Fibril Organization (GO:0030199)	2/42	0.295367	0.664771	1.89144	2.30668	COL5A3;COL5A2	GO_BP	Upregulated
Determination Of Heart Left/Right Asymmetry (GO:0061371)	2/42	0.295367	0.664771	1.89144	2.30668	ZIC3;FOXN4	GO_BP	Upregulated
Embryonic Heart Tube Morphogenesis (GO:0003143)	2/42	0.295367	0.664771	1.89144	2.30668	ZIC3;FOXN4	GO_BP	Upregulated
Skeletal Muscle Tissue Development (GO:0007519)	2/42	0.295367	0.664771	1.89144	2.30668	RYR1;MYLK2	GO_BP	Upregulated
Substantia Nigra Development (GO:0021762)	2/42	0.295367	0.664771	1.89144	2.30668	FGF9;NDRG2	GO_BP	Upregulated
Lipid Modification (GO:0030258)	2/42	0.295367	0.664771	1.89144	2.30668	MBOAT1;DGKK	GO_BP	Upregulated
Lysosome Localization (GO:0032418)	2/42	0.295367	0.664771	1.89144	2.30668	CHGA;KIT	GO_BP	Upregulated
Potassium Ion Import Across Plasma Membrane (GO:1990573)	2/42	0.295367	0.664771	1.89144	2.30668	KCNJ8;ATP1A3	GO_BP	Upregulated
Skeletal System Morphogenesis (GO:0048705)	2/43	0.304951	0.664771	1.84521	2.19138	TFAP2A;CYP26B1	GO_BP	Upregulated
Neurotransmitter Secretion (GO:0007269)	2/43	0.304951	0.664771	1.84521	2.19138	PTPRN2;CPLX2	GO_BP	Upregulated
Positive Regulation Of miRNA Transcription (GO:1902895)	2/43	0.304951	0.664771	1.84521	2.19138	FOXA1;MYCN	GO_BP	Upregulated
Regulation Of Cellular Component Size (GO:0032535)	2/43	0.304951	0.664771	1.84521	2.19138	MYO3A;RIN3	GO_BP	Upregulated
Regulation Of Stress Fiber Assembly (GO:0051492)	3/75	0.305441	0.664771	1.57667	1.86993	LIMCH1;RHPN1;ARHGAP6	GO_BP	Upregulated
Negative Regulation Of Phosphorylation (GO:0042326)	3/75	0.305441	0.664771	1.57667	1.86993	MYCNOS;CDKN2C;INSM1	GO_BP	Upregulated
Regulation Of BMP Signaling Pathway (GO:0030510)	3/75	0.305441	0.664771	1.57667	1.86993	DLX1;NOG;SOSTDC1	GO_BP	Upregulated
Regulation Of Endothelial Cell Chemotaxis (GO:2001026)	1/14	0.30654	0.664771	2.90829	3.43879	SEMA5A	GO_BP	Upregulated
Regulation Of Extracellular Matrix Disassembly (GO:0010715)	1/14	0.30654	0.664771	2.90829	3.43879	PDPN	GO_BP	Upregulated
L-glutamate Transmembrane Transport (GO:0015813)	1/14	0.30654	0.664771	2.90829	3.43879	SLC25A12	GO_BP	Upregulated
Regulation Of Feeding Behavior (GO:0060259)	1/14	0.30654	0.664771	2.90829	3.43879	SGIP1	GO_BP	Upregulated
T Cell Proliferation (GO:0042098)	1/14	0.30654	0.664771	2.90829	3.43879	RASGRP1	GO_BP	Upregulated
Regulation Of Leukocyte Activation (GO:0002694)	1/14	0.30654	0.664771	2.90829	3.43879	LCK	GO_BP	Upregulated
Regulation Of Non-Canonical Wnt Signaling Pathway (GO:2000050)	1/14	0.30654	0.664771	2.90829	3.43879	DAAM2	GO_BP	Upregulated
Regulation Of Vesicle Size (GO:0097494)	1/14	0.30654	0.664771	2.90829	3.43879	RIN3	GO_BP	Upregulated
Respiratory Electron Transport Chain (GO:0022904)	1/14	0.30654	0.664771	2.90829	3.43879	SLC25A12	GO_BP	Upregulated
Copper Ion Homeostasis (GO:0055070)	1/14	0.30654	0.664771	2.90829	3.43879	MT2A	GO_BP	Upregulated
Detection Of Mechanical Stimulus Involved In Sensory Perception (GO:0050974)	1/14	0.30654	0.664771	2.90829	3.43879	KIT	GO_BP	Upregulated
Serine Family Amino Acid Metabolic Process (GO:0009069)	1/14	0.30654	0.664771	2.90829	3.43879	CBS	GO_BP	Upregulated
Synaptic Vesicle Membrane Organization (GO:0048499)	1/14	0.30654	0.664771	2.90829	3.43879	SYP	GO_BP	Upregulated
Genitalia Development (GO:0048806)	1/14	0.30654	0.664771	2.90829	3.43879	NEUROG1	GO_BP	Upregulated
Vascular Endothelial Growth Factor Signaling Pathway (GO:0038084)	1/14	0.30654	0.664771	2.90829	3.43879	VEGFB	GO_BP	Upregulated
Inner Dynein Arm Assembly (GO:0036159)	1/14	0.30654	0.664771	2.90829	3.43879	ZMYND10	GO_BP	Upregulated
Membrane Repolarization During Cardiac Muscle Cell Action Potential (GO:0086013)	1/14	0.30654	0.664771	2.90829	3.43879	KCNJ8	GO_BP	Upregulated
Microvillus Assembly (GO:0030033)	1/14	0.30654	0.664771	2.90829	3.43879	TNIK	GO_BP	Upregulated
Myotube Cell Development (GO:0014904)	1/14	0.30654	0.664771	2.90829	3.43879	RYR1	GO_BP	Upregulated
Negative Regulation Of Chondrocyte Differentiation (GO:0032331)	1/14	0.30654	0.664771	2.90829	3.43879	EFEMP1	GO_BP	Upregulated
Negative Regulation Of Receptor Signaling Pathway Via STAT (GO:1904893)	1/14	0.30654	0.664771	2.90829	3.43879	PTPRT	GO_BP	Upregulated
Neuron Cell-Cell Adhesion (GO:0007158)	1/14	0.30654	0.664771	2.90829	3.43879	CNTN4	GO_BP	Upregulated
Pancreas Development (GO:0031016)	1/14	0.30654	0.664771	2.90829	3.43879	ZIC3	GO_BP	Upregulated
Pathway-Restricted SMAD Protein Phosphorylation (GO:0060389)	1/14	0.30654	0.664771	2.90829	3.43879	AMH	GO_BP	Upregulated
Photoreceptor Cell Development (GO:0042461)	1/14	0.30654	0.664771	2.90829	3.43879	MFSD2A	GO_BP	Upregulated
Positive Regulation Of Endothelial Cell Chemotaxis (GO:2001028)	1/14	0.30654	0.664771	2.90829	3.43879	SEMA5A	GO_BP	Upregulated
Positive Regulation Of Exosomal Secretion (GO:1903543)	1/14	0.30654	0.664771	2.90829	3.43879	SMPD3	GO_BP	Upregulated
Positive Regulation Of Heterotypic Cell-Cell Adhesion (GO:0034116)	1/14	0.30654	0.664771	2.90829	3.43879	LCK	GO_BP	Upregulated
Positive Regulation Of Long-Term Synaptic Potentiation (GO:1900273)	1/14	0.30654	0.664771	2.90829	3.43879	RELN	GO_BP	Upregulated
Positive Regulation Of Lyase Activity (GO:0051349)	1/14	0.30654	0.664771	2.90829	3.43879	CACNA1D	GO_BP	Upregulated
Protein Homotrimerization (GO:0070207)	1/14	0.30654	0.664771	2.90829	3.43879	AMH	GO_BP	Upregulated
Protein Trimerization (GO:0070206)	1/14	0.30654	0.664771	2.90829	3.43879	AMH	GO_BP	Upregulated
Regulation Of Wnt Signaling Pathway (GO:0030111)	4/109	0.310081	0.67166	1.44189	1.68834	CITED1;DAAM2;ZNF703;SOSTDC1	GO_BP	Upregulated
Wnt Signaling Pathway (GO:0016055)	3/76	0.312524	0.676156	1.55499	1.80857	FZD5;FZD8;WNT3	GO_BP	Upregulated
Embryonic Organ Morphogenesis (GO:0048562)	2/44	0.314511	0.678013	1.80119	2.0835	ALDH1A3;EFEMP1	GO_BP	Upregulated
Neural Crest Cell Development (GO:0014032)	2/44	0.314511	0.678013	1.80119	2.0835	SEMA5A;SEMA6C	GO_BP	Upregulated
Regulation Of Cell-Substrate Adhesion (GO:0010810)	2/44	0.314511	0.678013	1.80119	2.0835	PDPN;RELL2	GO_BP	Upregulated
Response To Lipid (GO:0033993)	4/110	0.31592	0.678013	1.42821	1.64568	FOXA1;CYP27B1;CITED1;ASCL1	GO_BP	Upregulated
Regulation Of JNK Cascade (GO:0046328)	4/110	0.31592	0.678013	1.42821	1.64568	TNIK;MAPK8IP2;RASGRP1;GADD45G	GO_BP	Upregulated
Chloride Transport (GO:0006821)	3/77	0.319611	0.678013	1.5339	1.74964	GABRA2;GABRB2;ANO8	GO_BP	Upregulated
Positive Regulation Of JNK Cascade (GO:0046330)	3/77	0.319611	0.678013	1.5339	1.74964	TNIK;RASGRP1;GADD45G	GO_BP	Upregulated
Positive Regulation Of Endothelial Cell Proliferation (GO:0001938)	3/77	0.319611	0.678013	1.5339	1.74964	SEMA5A;VEGFB;TEK	GO_BP	Upregulated
T Cell Activation (GO:0042110)	4/111	0.321769	0.678013	1.41479	1.60427	LCK;KIT;RASGRP1;ICOSLG	GO_BP	Upregulated
Negative Regulation Of Transmembrane Receptor Protein Serine/Threonine Kinase Signaling Pathway (GO:0090101)	4/111	0.321769	0.678013	1.41479	1.60427	DLX1;VEPH1;NOG;SOSTDC1	GO_BP	Upregulated
Regulation Of Granulocyte Macrophage Colony-Stimulating Factor Production (GO:0032645)	1/15	0.324443	0.678013	2.70042	3.03971	RASGRP1	GO_BP	Upregulated
Alpha-Beta T Cell Activation (GO:0046631)	1/15	0.324443	0.678013	2.70042	3.03971	RSAD2	GO_BP	Upregulated
Regulation Of Multicellular Organism Growth (GO:0040014)	1/15	0.324443	0.678013	2.70042	3.03971	MFSD2A	GO_BP	Upregulated
Cellular Response To Zinc Ion (GO:0071294)	1/15	0.324443	0.678013	2.70042	3.03971	MT2A	GO_BP	Upregulated
Retrograde Axonal Transport (GO:0008090)	1/15	0.324443	0.678013	2.70042	3.03971	NEFL	GO_BP	Upregulated
Epiboly Involved In Wound Healing (GO:0090505)	1/15	0.324443	0.678013	2.70042	3.03971	PDPN	GO_BP	Upregulated
Sphingolipid Catabolic Process (GO:0030149)	1/15	0.324443	0.678013	2.70042	3.03971	SMPD3	GO_BP	Upregulated
Sympathetic Nervous System Development (GO:0048485)	1/15	0.324443	0.678013	2.70042	3.03971	INSM1	GO_BP	Upregulated
Ganglioside Biosynthetic Process (GO:0001574)	1/15	0.324443	0.678013	2.70042	3.03971	B4GALNT1	GO_BP	Upregulated
Membrane Repolarization During Action Potential (GO:0086011)	1/15	0.324443	0.678013	2.70042	3.03971	KCNH7	GO_BP	Upregulated
Negative Regulation Of Cell-Substrate Junction Organization (GO:0150118)	1/15	0.324443	0.678013	2.70042	3.03971	ARHGAP6	GO_BP	Upregulated
Negative Regulation Of Focal Adhesion Assembly (GO:0051895)	1/15	0.324443	0.678013	2.70042	3.03971	ARHGAP6	GO_BP	Upregulated
Negative Regulation Of Macrophage Activation (GO:0043031)	1/15	0.324443	0.678013	2.70042	3.03971	LRFN5	GO_BP	Upregulated
Negative Regulation Of Phagocytosis (GO:0050765)	1/15	0.324443	0.678013	2.70042	3.03971	DYSF	GO_BP	Upregulated
Negative Regulation Of Synaptic Transmission (GO:0050805)	1/15	0.324443	0.678013	2.70042	3.03971	GRIK3	GO_BP	Upregulated
Nitric Oxide Biosynthetic Process (GO:0006809)	1/15	0.324443	0.678013	2.70042	3.03971	SPR	GO_BP	Upregulated
Nucleotide-Sugar Biosynthetic Process (GO:0009226)	1/15	0.324443	0.678013	2.70042	3.03971	NANS	GO_BP	Upregulated
Polyol Biosynthetic Process (GO:0046173)	1/15	0.324443	0.678013	2.70042	3.03971	CYP27B1	GO_BP	Upregulated
Positive Regulation Of Secretion (GO:0051047)	1/15	0.324443	0.678013	2.70042	3.03971	TRH	GO_BP	Upregulated
Regulation Of Rac Protein Signal Transduction (GO:0035020)	1/15	0.324443	0.678013	2.70042	3.03971	STMN3	GO_BP	Upregulated
Regulation Of Cold-Induced Thermogenesis (GO:0120161)	5/146	0.324914	0.678226	1.34231	1.50902	PWWP2B;NPR3;DIO2;EBF2;GADD45G	GO_BP	Upregulated
Positive Regulation Of Tumor Necrosis Factor Production (GO:0032760)	3/78	0.3267	0.681181	1.51337	1.69303	FZD5;AMH;RASGRP1	GO_BP	Upregulated
Dephosphorylation (GO:0016311)	5/147	0.330005	0.686359	1.33279	1.47759	PTPRT;DUSP4;PPM1H;DUSP15;DUSP26	GO_BP	Upregulated
B Cell Receptor Signaling Pathway (GO:0050853)	2/46	0.333536	0.686359	1.71914	1.88762	LCK;BTK	GO_BP	Upregulated
T Cell Differentiation (GO:0030217)	2/46	0.333536	0.686359	1.71914	1.88762	LCK;KIT	GO_BP	Upregulated
Response To Glucose (GO:0009749)	2/46	0.333536	0.686359	1.71914	1.88762	PFKL;PAX2	GO_BP	Upregulated
Positive Regulation Of Blood Vessel Endothelial Cell Migration (GO:0043536)	2/46	0.333536	0.686359	1.71914	1.88762	ANGPT1;RHOJ	GO_BP	Upregulated
Positive Regulation Of Cell-Cell Adhesion (GO:0022409)	2/46	0.333536	0.686359	1.71914	1.88762	FOXA1;LCK	GO_BP	Upregulated
Calcium Ion Transmembrane Transport (GO:0070588)	3/80	0.340873	0.686359	1.47391	1.58629	SLC24A3;CACNA1D;MCOLN2	GO_BP	Upregulated
Regulation Of Fatty Acid Oxidation (GO:0046320)	1/16	0.341886	0.686359	2.52026	2.70494	FABP3	GO_BP	Upregulated
acetyl-CoA Metabolic Process (GO:0006084)	1/16	0.341886	0.686359	2.52026	2.70494	HMGCS2	GO_BP	Upregulated
Autonomic Nervous System Development (GO:0048483)	1/16	0.341886	0.686359	2.52026	2.70494	EDNRB	GO_BP	Upregulated
Regulation Of Osteoblast Proliferation (GO:0033688)	1/16	0.341886	0.686359	2.52026	2.70494	NPR3	GO_BP	Upregulated
Regulation Of Protein Kinase A Signaling (GO:0010738)	1/16	0.341886	0.686359	2.52026	2.70494	AMH	GO_BP	Upregulated
Cell Communication By Electrical Coupling Involved In Cardiac Conduction (GO:0086064)	1/16	0.341886	0.686359	2.52026	2.70494	ATP1A3	GO_BP	Upregulated
Cell Surface Receptor Signaling Pathway Involved In Heart Development (GO:0061311)	1/16	0.341886	0.686359	2.52026	2.70494	NOG	GO_BP	Upregulated
Regulation Of Secretion (GO:0051046)	1/16	0.341886	0.686359	2.52026	2.70494	PTPRN2	GO_BP	Upregulated
Regulation Of Triglyceride Biosynthetic Process (GO:0010866)	1/16	0.341886	0.686359	2.52026	2.70494	MFSD2A	GO_BP	Upregulated
Chondroitin Sulfate Metabolic Process (GO:0030204)	1/16	0.341886	0.686359	2.52026	2.70494	CHST15	GO_BP	Upregulated
Reticulophagy (GO:0061709)	1/16	0.341886	0.686359	2.52026	2.70494	TEX264	GO_BP	Upregulated
Endoplasmic Reticulum Tubular Network Organization (GO:0071786)	1/16	0.341886	0.686359	2.52026	2.70494	REEP1	GO_BP	Upregulated
Stabilization Of Membrane Potential (GO:0030322)	1/16	0.341886	0.686359	2.52026	2.70494	KCNK2	GO_BP	Upregulated
Establishment Of Protein Localization To Endoplasmic Reticulum (GO:0072599)	1/16	0.341886	0.686359	2.52026	2.70494	MAN1A1	GO_BP	Upregulated
Synaptic Transmission, Cholinergic (GO:0007271)	1/16	0.341886	0.686359	2.52026	2.70494	CHRNA3	GO_BP	Upregulated
Neuron Projection Organization (GO:0106027)	1/16	0.341886	0.686359	2.52026	2.70494	ATP1A3	GO_BP	Upregulated
Nitric Oxide Metabolic Process (GO:0046209)	1/16	0.341886	0.686359	2.52026	2.70494	SPR	GO_BP	Upregulated
Pharyngeal System Development (GO:0060037)	1/16	0.341886	0.686359	2.52026	2.70494	NOG	GO_BP	Upregulated
Positive Regulation Of Cell Migration Involved In Sprouting Angiogenesis (GO:0090050)	1/16	0.341886	0.686359	2.52026	2.70494	RHOJ	GO_BP	Upregulated
Positive Regulation Of Homotypic Cell-Cell Adhesion (GO:0034112)	1/16	0.341886	0.686359	2.52026	2.70494	PDPN	GO_BP	Upregulated
Positive Regulation Of Myeloid Leukocyte Cytokine Production Involved In Immune Response (GO:0061081)	1/16	0.341886	0.686359	2.52026	2.70494	KIT	GO_BP	Upregulated
Positive Regulation Of Positive Chemotaxis (GO:0050927)	1/16	0.341886	0.686359	2.52026	2.70494	VEGFB	GO_BP	Upregulated
Positive Regulation Of Smooth Muscle Cell Migration (GO:0014911)	1/16	0.341886	0.686359	2.52026	2.70494	FGF9	GO_BP	Upregulated
Positive Regulation Of Stem Cell Proliferation (GO:2000648)	1/16	0.341886	0.686359	2.52026	2.70494	CITED1	GO_BP	Upregulated
Prostanoid Metabolic Process (GO:0006692)	1/16	0.341886	0.686359	2.52026	2.70494	AKR1C1	GO_BP	Upregulated
Protein Alpha-1,2-Demannosylation (GO:0036508)	1/16	0.341886	0.686359	2.52026	2.70494	MAN1A1	GO_BP	Upregulated
Protein Localization To Mitochondrion (GO:0070585)	1/16	0.341886	0.686359	2.52026	2.70494	SARM1	GO_BP	Upregulated
Regulation Of Interleukin-2 Production (GO:0032663)	2/47	0.342993	0.686359	1.68085	1.79858	HOMER2;PDE4B	GO_BP	Upregulated
Response To Organonitrogen Compound (GO:0010243)	2/47	0.342993	0.686359	1.68085	1.79858	BRSK2;CHRNA3	GO_BP	Upregulated
Epithelial To Mesenchymal Transition (GO:0001837)	2/47	0.342993	0.686359	1.68085	1.79858	EOMES;NOG	GO_BP	Upregulated
Positive Regulation Of Cell Motility (GO:2000147)	7/221	0.344991	0.689608	1.23836	1.31791	SEMA5A;SEMA6C;DAAM2;ZNF703;KIT;PDPN;NTN1	GO_BP	Upregulated
Negative Regulation Of ERK1 And ERK2 Cascade (GO:0070373)	2/48	0.352406	0.691076	1.64422	1.71488	DUSP4;DUSP26	GO_BP	Upregulated
Oligosaccharide Metabolic Process (GO:0009311)	2/48	0.352406	0.691076	1.64422	1.71488	ST8SIA1;B3GALT1	GO_BP	Upregulated
Positive Regulation Of Tumor Necrosis Factor Superfamily Cytokine Production (GO:1903557)	3/82	0.355024	0.691076	1.43645	1.48754	FZD5;AMH;RASGRP1	GO_BP	Upregulated
Protein Processing (GO:0016485)	4/117	0.356971	0.691076	1.33926	1.37957	PCSK2;BACE2;APH1B;TMPRSS2	GO_BP	Upregulated
DNA Modification (GO:0006304)	1/17	0.358879	0.691076	2.36262	2.42115	NEIL1	GO_BP	Upregulated
Regulation Of Hematopoietic Progenitor Cell Differentiation (GO:1901532)	1/17	0.358879	0.691076	2.36262	2.42115	KITLG	GO_BP	Upregulated
Amyloid Precursor Protein Metabolic Process (GO:0042982)	1/17	0.358879	0.691076	2.36262	2.42115	APH1B	GO_BP	Upregulated
Regulation Of Receptor Signaling Pathway Via STAT (GO:1904892)	1/17	0.358879	0.691076	2.36262	2.42115	PTPRT	GO_BP	Upregulated
Cellular Response To Alkaloid (GO:0071312)	1/17	0.358879	0.691076	2.36262	2.42115	RYR1	GO_BP	Upregulated
Regulation Of Viral Transcription (GO:0046782)	1/17	0.358879	0.691076	2.36262	2.42115	TRIM14	GO_BP	Upregulated
Response To Acidic pH (GO:0010447)	1/17	0.358879	0.691076	2.36262	2.42115	SCNN1D	GO_BP	Upregulated
Diol Biosynthetic Process (GO:0034312)	1/17	0.358879	0.691076	2.36262	2.42115	SPR	GO_BP	Upregulated
Embryonic Axis Specification (GO:0000578)	1/17	0.358879	0.691076	2.36262	2.42115	FZD5	GO_BP	Upregulated
Embryonic Digit Morphogenesis (GO:0042733)	1/17	0.358879	0.691076	2.36262	2.42115	NOG	GO_BP	Upregulated
Sensory Perception Of Taste (GO:0050909)	1/17	0.358879	0.691076	2.36262	2.42115	SCNN1D	GO_BP	Upregulated
Sulfur Amino Acid Metabolic Process (GO:0000096)	1/17	0.358879	0.691076	2.36262	2.42115	CBS	GO_BP	Upregulated
Extracellular Matrix Assembly (GO:0085029)	1/17	0.358879	0.691076	2.36262	2.42115	FBLN5	GO_BP	Upregulated
Intracellular Zinc Ion Homeostasis (GO:0006882)	1/17	0.358879	0.691076	2.36262	2.42115	LCK	GO_BP	Upregulated
Megakaryocyte Differentiation (GO:0030219)	1/17	0.358879	0.691076	2.36262	2.42115	KIT	GO_BP	Upregulated
Motile Cilium Assembly (GO:0044458)	1/17	0.358879	0.691076	2.36262	2.42115	ZMYND10	GO_BP	Upregulated
Muscle Tissue Morphogenesis (GO:0060415)	1/17	0.358879	0.691076	2.36262	2.42115	MYLK2	GO_BP	Upregulated
Myeloid Cell Activation Involved In Immune Response (GO:0002275)	1/17	0.358879	0.691076	2.36262	2.42115	DYSF	GO_BP	Upregulated
Negative Regulation Of Cellular Senescence (GO:2000773)	1/17	0.358879	0.691076	2.36262	2.42115	AMH	GO_BP	Upregulated
Negative Regulation Of Insulin Secretion (GO:0046676)	1/17	0.358879	0.691076	2.36262	2.42115	CHGA	GO_BP	Upregulated
Negative Regulation Of Interleukin-8 Production (GO:0032717)	1/17	0.358879	0.691076	2.36262	2.42115	ARRB1	GO_BP	Upregulated
Negative Regulation Of Leukocyte Activation (GO:0002695)	1/17	0.358879	0.691076	2.36262	2.42115	LRFN5	GO_BP	Upregulated
Nicotinamide Nucleotide Metabolic Process (GO:0046496)	1/17	0.358879	0.691076	2.36262	2.42115	GPD1L	GO_BP	Upregulated
Positive Chemotaxis (GO:0050918)	1/17	0.358879	0.691076	2.36262	2.42115	SEMA5A	GO_BP	Upregulated
Positive Regulation By Host Of Viral Process (GO:0044794)	1/17	0.358879	0.691076	2.36262	2.42115	ZNF502	GO_BP	Upregulated
Positive Regulation Of Cartilage Development (GO:0061036)	1/17	0.358879	0.691076	2.36262	2.42115	PKDCC	GO_BP	Upregulated
Positive Regulation Of Dendrite Morphogenesis (GO:0050775)	1/17	0.358879	0.691076	2.36262	2.42115	RELN	GO_BP	Upregulated
Positive Regulation Of Heart Rate (GO:0010460)	1/17	0.358879	0.691076	2.36262	2.42115	SCN3B	GO_BP	Upregulated
Positive Regulation Of Nitric-Oxide Synthase Activity (GO:0051000)	1/17	0.358879	0.691076	2.36262	2.42115	NPR3	GO_BP	Upregulated
Prostaglandin Biosynthetic Process (GO:0001516)	1/17	0.358879	0.691076	2.36262	2.42115	AMH	GO_BP	Upregulated
Regulation Of Cartilage Development (GO:0061035)	1/17	0.358879	0.691076	2.36262	2.42115	TRPS1	GO_BP	Upregulated
Erythrocyte Differentiation (GO:0030218)	2/49	0.361772	0.693019	1.60916	1.6361	KIT;IKZF1	GO_BP	Upregulated
Negative Regulation Of Cysteine-Type Endopeptidase Activity Involved In Apoptotic Process (GO:0043154)	2/49	0.361772	0.693019	1.60916	1.6361	IFI6;PAX2	GO_BP	Upregulated
Neurogenesis (GO:0022008)	2/49	0.361772	0.693019	1.60916	1.6361	PRDM12;ASCL1	GO_BP	Upregulated
Positive Regulation Of miRNA Metabolic Process (GO:2000630)	2/49	0.361772	0.693019	1.60916	1.6361	FOXA1;MYCN	GO_BP	Upregulated
Regulation Of Cell Communication (GO:0010646)	2/49	0.361772	0.693019	1.60916	1.6361	VEPH1;KAZALD1	GO_BP	Upregulated
Regulation Of Small GTPase Mediated Signal Transduction (GO:0051056)	4/118	0.362844	0.694349	1.32744	1.34574	RELN;ARHGEF3;TNFRSF25;ARHGAP6	GO_BP	Upregulated
Regulation Of Cysteine-Type Endopeptidase Activity Involved In Apoptotic Process (GO:0043281)	3/84	0.369136	0.695256	1.40084	1.39606	IFI6;NLRP2;PAX2	GO_BP	Upregulated
Regulation Of Epithelial Cell Migration (GO:0010632)	2/50	0.371086	0.695256	1.57555	1.56188	GLIPR2;RHOJ	GO_BP	Upregulated
Dicarboxylic Acid Metabolic Process (GO:0043648)	2/50	0.371086	0.695256	1.57555	1.56188	SLC46A1;SLC19A1	GO_BP	Upregulated
Positive Regulation Of Developmental Growth (GO:0048639)	2/50	0.371086	0.695256	1.57555	1.56188	ISLR2;NTN1	GO_BP	Upregulated
Regulation Of Establishment Or Maintenance Of Cell Polarity (GO:0032878)	1/18	0.375434	0.695256	2.22353	2.17833	TEK	GO_BP	Upregulated
Regulation Of Exosomal Secretion (GO:1903541)	1/18	0.375434	0.695256	2.22353	2.17833	SMPD3	GO_BP	Upregulated
Antigen Processing And Presentation Of Peptide Antigen Via MHC Class I (GO:0002474)	1/18	0.375434	0.695256	2.22353	2.17833	TAP2	GO_BP	Upregulated
Regulation Of Oligodendrocyte Differentiation (GO:0048713)	1/18	0.375434	0.695256	2.22353	2.17833	DAAM2	GO_BP	Upregulated
Cardiac Atrium Morphogenesis (GO:0003209)	1/18	0.375434	0.695256	2.22353	2.17833	NOG	GO_BP	Upregulated
Regulation Of Ventricular Cardiac Muscle Cell Membrane Repolarization (GO:0060307)	1/18	0.375434	0.695256	2.22353	2.17833	SCN4B	GO_BP	Upregulated
Response To Axon Injury (GO:0048678)	1/18	0.375434	0.695256	2.22353	2.17833	SARM1	GO_BP	Upregulated
Response To Ethanol (GO:0045471)	1/18	0.375434	0.695256	2.22353	2.17833	GRIN3A	GO_BP	Upregulated
Energy Reserve Metabolic Process (GO:0006112)	1/18	0.375434	0.695256	2.22353	2.17833	PYGL	GO_BP	Upregulated
Vesicle-Mediated Transport In Synapse (GO:0099003)	1/18	0.375434	0.695256	2.22353	2.17833	CPLX2	GO_BP	Upregulated
Intracellular Lipid Transport (GO:0032365)	1/18	0.375434	0.695256	2.22353	2.17833	FABP3	GO_BP	Upregulated
Membrane Repolarization (GO:0086009)	1/18	0.375434	0.695256	2.22353	2.17833	KCNH7	GO_BP	Upregulated
Mesenchyme Morphogenesis (GO:0072132)	1/18	0.375434	0.695256	2.22353	2.17833	NOG	GO_BP	Upregulated
Myoblast Fusion (GO:0007520)	1/18	0.375434	0.695256	2.22353	2.17833	ADAMTS15	GO_BP	Upregulated
Negative Regulation Of Lipid Catabolic Process (GO:0050995)	1/18	0.375434	0.695256	2.22353	2.17833	MFSD2A	GO_BP	Upregulated
Negative Regulation Of Peptide Hormone Secretion (GO:0090278)	1/18	0.375434	0.695256	2.22353	2.17833	CHGA	GO_BP	Upregulated
Neuromuscular Synaptic Transmission (GO:0007274)	1/18	0.375434	0.695256	2.22353	2.17833	CHRNA3	GO_BP	Upregulated
Nucleosome Disassembly (GO:0006337)	1/18	0.375434	0.695256	2.22353	2.17833	SMARCD3	GO_BP	Upregulated
Positive Regulation Of CREB Transcription Factor Activity (GO:0032793)	1/18	0.375434	0.695256	2.22353	2.17833	RELN	GO_BP	Upregulated
Positive Regulation Of G Protein-Coupled Receptor Signaling Pathway (GO:0045745)	1/18	0.375434	0.695256	2.22353	2.17833	CHGA	GO_BP	Upregulated
Positive Regulation Of Epidermal Cell Differentiation (GO:0045606)	1/18	0.375434	0.695256	2.22353	2.17833	CYP27B1	GO_BP	Upregulated
Positive Regulation Of Extracellular Matrix Organization (GO:1903055)	1/18	0.375434	0.695256	2.22353	2.17833	PDPN	GO_BP	Upregulated
Positive Regulation Of Focal Adhesion Assembly (GO:0051894)	1/18	0.375434	0.695256	2.22353	2.17833	TEK	GO_BP	Upregulated
Positive Regulation Of Triglyceride Metabolic Process (GO:0090208)	1/18	0.375434	0.695256	2.22353	2.17833	MFSD2A	GO_BP	Upregulated
Protein Autoprocessing (GO:0016540)	1/18	0.375434	0.695256	2.22353	2.17833	TMPRSS2	GO_BP	Upregulated
Regulation Of T Cell Cytokine Production (GO:0002724)	1/18	0.375434	0.695256	2.22353	2.17833	FZD5	GO_BP	Upregulated
Regulation Of Adaptive Immune Response (GO:0002819)	1/18	0.375434	0.695256	2.22353	2.17833	IRF1	GO_BP	Upregulated
Regulation Of Cell-Cell Adhesion Mediated By Cadherin (GO:2000047)	1/18	0.375434	0.695256	2.22353	2.17833	FOXA1	GO_BP	Upregulated
Calcium-Mediated Signaling (GO:0019722)	3/85	0.376171	0.695256	1.38368	1.35284	POMC;EDNRB;BTK	GO_BP	Upregulated
Positive Regulation Of Endothelial Cell Migration (GO:0010595)	3/85	0.376171	0.695256	1.38368	1.35284	SEMA5A;ANGPT1;TEK	GO_BP	Upregulated
SMAD Protein Signal Transduction (GO:0060395)	2/51	0.380346	0.698431	1.54332	1.49189	CITED1;LEFTY2	GO_BP	Upregulated
Regulation Of Stress-Activated MAPK Cascade (GO:0032872)	2/51	0.380346	0.698431	1.54332	1.49189	MAPK8IP2;RASGRP1	GO_BP	Upregulated
Regulation Of Substrate Adhesion-Dependent Cell Spreading (GO:1900024)	2/51	0.380346	0.698431	1.54332	1.49189	PDPN;CSPG5	GO_BP	Upregulated
Regulated Exocytosis (GO:0045055)	2/51	0.380346	0.698431	1.54332	1.49189	RAB26;CPLX2	GO_BP	Upregulated
Positive Regulation Of Protein Phosphorylation (GO:0001934)	11/377	0.381977	0.698431	1.13779	1.09501	RELN;FGF9;ANGPT1;LIMCH1;VEGFB;ARRB1;TNIK;TEK;AMH;LEFTY2;RASGRP1	GO_BP	Upregulated
Regulation Of Gene Expression (GO:0010468)	31/1127	0.38198	0.698431	1.07237	1.03203	ZNF572;MYLK2;SLC24A3;CITED1;ASCL1;AFF3;CYP27B1;EFEMP1;FGF9;ZNF703;ZNF502;AMH;ICOSLG;WNT3;TFAP2A;HES6;SRRM4;ANGPT1;BTN3A1;NOG;UNCX;MITF;FOXN4;BTN3A2;SCRT1;POU3F3;MYCN;HOXB1;CCDC3;INSM1;ZNF257	GO_BP	Upregulated
Negative Regulation Of Signal Transduction (GO:0009968)	8/267	0.384322	0.698431	1.16894	1.11783	PTPRT;CYP26B1;CITED1;NOG;SOSTDC1;ARRB1;MAPK8IP2;DLK2	GO_BP	Upregulated
Positive Regulation Of DNA-templated Transcription (GO:0045893)	34/1243	0.386678	0.698431	1.06626	1.01312	FOXA1;DLX1;SMARCD3;BEX1;CITED1;ARRB1;ASCL1;NPAS3;CAND2;CYP27B1;CHCHD2;LBH;ZIC3;NHLH1;ZIC1;HOXA1;NDP;PCBD2;ATOH1;EOMES;TFAP2A;FZD5;MITF;FOXN4;MEIS2;PAX2;POU3F3;POMC;MYCN;LHX2;IRF1;HOXB1;NEUROG1;CREB5	GO_BP	Upregulated
Negative Regulation Of Cell Population Proliferation (GO:0008285)	11/379	0.388556	0.698431	1.13149	1.06962	TFAP2A;CYP27B1;CGREF1;FABP3;CDKN2C;SST;IRF1;NOG;PDPN;INSM1;MYO16	GO_BP	Upregulated
Regulation Of Insulin Secretion (GO:0050796)	3/87	0.390193	0.698431	1.3506	1.27107	CHGA;BRSK2;TRH	GO_BP	Upregulated
Glucose Homeostasis (GO:0042593)	3/87	0.390193	0.698431	1.3506	1.27107	BACE2;PYGL;SLC2A4	GO_BP	Upregulated
Regulation Of Fibroblast Growth Factor Receptor Signaling Pathway (GO:0040036)	1/19	0.391562	0.698431	2.09989	1.96888	NOG	GO_BP	Upregulated
Regulation Of Granulocyte Chemotaxis (GO:0071622)	1/19	0.391562	0.698431	2.09989	1.96888	MPP1	GO_BP	Upregulated
Bicarbonate Transport (GO:0015701)	1/19	0.391562	0.698431	2.09989	1.96888	SLC4A3	GO_BP	Upregulated
Cellular Response To Catecholamine Stimulus (GO:0071870)	1/19	0.391562	0.698431	2.09989	1.96888	PDE4B	GO_BP	Upregulated
Release Of Cytochrome C From Mitochondria (GO:0001836)	1/19	0.391562	0.698431	2.09989	1.96888	IFI6	GO_BP	Upregulated
Chondroitin Sulfate Proteoglycan Biosynthetic Process (GO:0050650)	1/19	0.391562	0.698431	2.09989	1.96888	CHST15	GO_BP	Upregulated
Dopaminergic Neuron Differentiation (GO:0071542)	1/19	0.391562	0.698431	2.09989	1.96888	FOXA1	GO_BP	Upregulated
Embryonic Digestive Tract Development (GO:0048566)	1/19	0.391562	0.698431	2.09989	1.96888	PKDCC	GO_BP	Upregulated
Sphingosine Metabolic Process (GO:0006670)	1/19	0.391562	0.698431	2.09989	1.96888	NAAA	GO_BP	Upregulated
tRNA Metabolic Process (GO:0006399)	1/19	0.391562	0.698431	2.09989	1.96888	SLFN13	GO_BP	Upregulated
Fluid Transport (GO:0042044)	1/19	0.391562	0.698431	2.09989	1.96888	PDPN	GO_BP	Upregulated
Ganglioside Metabolic Process (GO:0001573)	1/19	0.391562	0.698431	2.09989	1.96888	B4GALNT1	GO_BP	Upregulated
Gastrulation (GO:0007369)	1/19	0.391562	0.698431	2.09989	1.96888	EOMES	GO_BP	Upregulated
Glycogen Metabolic Process (GO:0005977)	1/19	0.391562	0.698431	2.09989	1.96888	PYGL	GO_BP	Upregulated
Heme Biosynthetic Process (GO:0006783)	1/19	0.391562	0.698431	2.09989	1.96888	FECH	GO_BP	Upregulated
Water Transport (GO:0006833)	1/19	0.391562	0.698431	2.09989	1.96888	PDPN	GO_BP	Upregulated
Xenobiotic Catabolic Process (GO:0042178)	1/19	0.391562	0.698431	2.09989	1.96888	GSTM3	GO_BP	Upregulated
Insulin Secretion (GO:0030073)	1/19	0.391562	0.698431	2.09989	1.96888	PTPRN2	GO_BP	Upregulated
Negative Regulation Of Leukocyte Cell-Cell Adhesion (GO:1903038)	1/19	0.391562	0.698431	2.09989	1.96888	PAG1	GO_BP	Upregulated
Negative Regulation Of Peptidyl-Serine Phosphorylation (GO:0033137)	1/19	0.391562	0.698431	2.09989	1.96888	GPD1L	GO_BP	Upregulated
Phosphatidylcholine Biosynthetic Process (GO:0006656)	1/19	0.391562	0.698431	2.09989	1.96888	MFSD2A	GO_BP	Upregulated
Positive Regulation Of Activated T Cell Proliferation (GO:0042104)	1/19	0.391562	0.698431	2.09989	1.96888	ICOSLG	GO_BP	Upregulated
Protein Insertion Into Membrane (GO:0051205)	1/19	0.391562	0.698431	2.09989	1.96888	REEP1	GO_BP	Upregulated
Purine Ribonucleotide Transport (GO:0015868)	1/19	0.391562	0.698431	2.09989	1.96888	SLC19A1	GO_BP	Upregulated
Regulation Of Autophagy Of Mitochondrion (GO:1903146)	1/19	0.391562	0.698431	2.09989	1.96888	FZD5	GO_BP	Upregulated
Negative Regulation Of Nucleic Acid-Templated Transcription (GO:1903507)	13/456	0.39644	0.700166	1.11087	1.02781	TFAP2A;CITED1;FOXG1;TBR1;IKZF1;ASCL1;PAX2;POU3F3;CYP27B1;LBH;IRF1;ZNF703;SIX3	GO_BP	Upregulated
Regulation Of Endothelial Cell Migration (GO:0010594)	3/88	0.397174	0.700166	1.33464	1.23238	ANGPT1;RHOJ;TEK	GO_BP	Upregulated
Negative Regulation Of Neuron Death (GO:1901215)	3/88	0.397174	0.700166	1.33464	1.23238	CHGA;CITED1;IL27RA	GO_BP	Upregulated
Glycoprotein Metabolic Process (GO:0009100)	2/53	0.398688	0.700166	1.48264	1.3634	ST8SIA1;MAN1A1	GO_BP	Upregulated
Negative Regulation Of Cysteine-Type Endopeptidase Activity (GO:2000117)	2/53	0.398688	0.700166	1.48264	1.3634	IFI6;PAX2	GO_BP	Upregulated
Negative Regulation Of Metabolic Process (GO:0009892)	2/53	0.398688	0.700166	1.48264	1.3634	NPR3;CCDC3	GO_BP	Upregulated
Protein Homotetramerization (GO:0051289)	2/53	0.398688	0.700166	1.48264	1.3634	RYR1;ALDH1A3	GO_BP	Upregulated
Regulation Of Alternative mRNA Splicing, Via Spliceosome (GO:0000381)	2/53	0.398688	0.700166	1.48264	1.3634	SRRM4;KHDRBS2	GO_BP	Upregulated
Response To Cytokine (GO:0034097)	4/125	0.403826	0.700166	1.25019	1.13364	CYP27B1;ITIH4;CITED1;AFF3	GO_BP	Upregulated
Positive Regulation Of MAPK Cascade (GO:0043410)	9/310	0.407127	0.700166	1.13132	1.01664	ANGPT1;GLIPR2;DIRAS1;KIT;HTR2C;ARRB1;TEK;AMH;RASGRP1	GO_BP	Upregulated
T Cell Mediated Immunity (GO:0002456)	1/20	0.407275	0.700166	1.98927	1.7869	BTN3A2	GO_BP	Upregulated
Activation Of Adenylate Cyclase Activity (GO:0007190)	1/20	0.407275	0.700166	1.98927	1.7869	GLP1R	GO_BP	Upregulated
Adenine Nucleotide Transport (GO:0051503)	1/20	0.407275	0.700166	1.98927	1.7869	SLC19A1	GO_BP	Upregulated
Regulation Of Macrophage Chemotaxis (GO:0010758)	1/20	0.407275	0.700166	1.98927	1.7869	AMH	GO_BP	Upregulated
Anterior/Posterior Axis Specification (GO:0009948)	1/20	0.407275	0.700166	1.98927	1.7869	FZD5	GO_BP	Upregulated
Cell Projection Organization (GO:0030030)	1/20	0.407275	0.700166	1.98927	1.7869	CSPG5	GO_BP	Upregulated
Cellular Response To Copper Ion (GO:0071280)	1/20	0.407275	0.700166	1.98927	1.7869	MT2A	GO_BP	Upregulated
Cellular Response To Estradiol Stimulus (GO:0071392)	1/20	0.407275	0.700166	1.98927	1.7869	ZNF703	GO_BP	Upregulated
Regulation Of Toll-Like Receptor Signaling Pathway (GO:0034121)	1/20	0.407275	0.700166	1.98927	1.7869	IRF1	GO_BP	Upregulated
Cellular Response To pH (GO:0071467)	1/20	0.407275	0.700166	1.98927	1.7869	SCNN1D	GO_BP	Upregulated
Sensory Perception Of Pain (GO:0019233)	1/20	0.407275	0.700166	1.98927	1.7869	PRDM12	GO_BP	Upregulated
Endothelial Cell Development (GO:0001885)	1/20	0.407275	0.700166	1.98927	1.7869	GSTM3	GO_BP	Upregulated
Limb Morphogenesis (GO:0035108)	1/20	0.407275	0.700166	1.98927	1.7869	CYP26B1	GO_BP	Upregulated
Long-Term Memory (GO:0007616)	1/20	0.407275	0.700166	1.98927	1.7869	SLC2A4	GO_BP	Upregulated
Mesoderm Formation (GO:0001707)	1/20	0.407275	0.700166	1.98927	1.7869	EOMES	GO_BP	Upregulated
Monocarboxylic Acid Catabolic Process (GO:0072329)	1/20	0.407275	0.700166	1.98927	1.7869	CYP26B1	GO_BP	Upregulated
Negative Regulation Of Phosphate Metabolic Process (GO:0045936)	1/20	0.407275	0.700166	1.98927	1.7869	CDKN2C	GO_BP	Upregulated
Negative Regulation Of Protein Localization To Plasma Membrane (GO:1903077)	1/20	0.407275	0.700166	1.98927	1.7869	PKDCC	GO_BP	Upregulated
Negative Regulation Of Reproductive Process (GO:2000242)	1/20	0.407275	0.700166	1.98927	1.7869	AMH	GO_BP	Upregulated
Nuclear-Transcribed mRNA poly(A) Tail Shortening (GO:0000289)	1/20	0.407275	0.700166	1.98927	1.7869	SAMD4A	GO_BP	Upregulated
Peripheral Nervous System Development (GO:0007422)	1/20	0.407275	0.700166	1.98927	1.7869	GSTM3	GO_BP	Upregulated
Phosphatidylserine Metabolic Process (GO:0006658)	1/20	0.407275	0.700166	1.98927	1.7869	MBOAT1	GO_BP	Upregulated
Positive Regulation Of Antigen Receptor-Mediated Signaling Pathway (GO:0050857)	1/20	0.407275	0.700166	1.98927	1.7869	LCK	GO_BP	Upregulated
Positive Regulation Of Phospholipase Activity (GO:0010518)	1/20	0.407275	0.700166	1.98927	1.7869	KIT	GO_BP	Upregulated
Positive Regulation Of Vascular Associated Smooth Muscle Cell Proliferation (GO:1904707)	1/20	0.407275	0.700166	1.98927	1.7869	FGF9	GO_BP	Upregulated
protein-DNA Complex Disassembly (GO:0032986)	1/20	0.407275	0.700166	1.98927	1.7869	SMARCD3	GO_BP	Upregulated
Regulation Of Calcium Ion Transmembrane Transport (GO:1903169)	1/20	0.407275	0.700166	1.98927	1.7869	CACNG6	GO_BP	Upregulated
Regulation Of Cardiac Muscle Cell Proliferation (GO:0060043)	1/20	0.407275	0.700166	1.98927	1.7869	NOG	GO_BP	Upregulated
Regulation Of Exocytosis (GO:0017157)	2/54	0.407764	0.700166	1.45406	1.30439	RAB26;CPLX2	GO_BP	Upregulated
Regulation Of Myoblast Differentiation (GO:0045661)	2/54	0.407764	0.700166	1.45406	1.30439	SMARCD3;SOSTDC1	GO_BP	Upregulated
Regulation Of Peptidyl-Tyrosine Phosphorylation (GO:0050730)	3/90	0.411071	0.704529	1.30382	1.15909	RELN;ANGPT1;AMH	GO_BP	Upregulated
Regulation Of Phosphatidylinositol 3-Kinase Signaling (GO:0014066)	3/90	0.411071	0.704529	1.30382	1.15909	KIT;PIP5K1B;TEK	GO_BP	Upregulated
Negative Regulation Of Cell Migration (GO:0030336)	5/163	0.41188	0.704602	1.19683	1.06162	PTPRT;LIMCH1;NOG;MITF;AMH	GO_BP	Upregulated
Nitrogen Compound Transport (GO:0071705)	5/163	0.41188	0.704602	1.19683	1.06162	PDPN;SLC15A3;SLC38A3;SFXN5;SLC6A3	GO_BP	Upregulated
Positive Regulation Of Multicellular Organismal Process (GO:0051240)	11/387	0.414944	0.709032	1.10695	0.973687	CYP27B1;BTN3A1;GLIPR2;ZNF703;NOG;PDPN;DIO2;EBF2;AMH;PAX2;GADD45G	GO_BP	Upregulated
Regulation Of Tumor Necrosis Factor Production (GO:0032680)	4/127	0.415459	0.709032	1.22974	1.08017	POMC;FZD5;AMH;RASGRP1	GO_BP	Upregulated
Protein Phosphorylation (GO:0006468)	14/500	0.415626	0.709032	1.09017	0.957139	CAMK2B;MYLK2;BRSK2;PKDCC;MAST1;EFEMP1;RELN;LCK;MYO3A;KIT;BTK;TNIK;TEK;AMH	GO_BP	Upregulated
Response To Peptide Hormone (GO:0043434)	2/55	0.416773	0.709059	1.42655	1.24853	POMC;CITED1	GO_BP	Upregulated
Phosphatidylcholine Metabolic Process (GO:0046470)	2/55	0.416773	0.709059	1.42655	1.24853	MBOAT1;MFSD2A	GO_BP	Upregulated
Regulation Of Epithelial Cell Proliferation (GO:0050678)	3/91	0.417982	0.709059	1.28894	1.12436	FGF9;ANGPT1;PAX2	GO_BP	Upregulated
Positive Regulation Of MAP Kinase Activity (GO:0043406)	3/91	0.417982	0.709059	1.28894	1.12436	DIRAS1;KIT;RASGRP1	GO_BP	Upregulated
Regulation Of RNA Metabolic Process (GO:0051252)	3/91	0.417982	0.709059	1.28894	1.12436	SRRM4;PDE3A;MITF	GO_BP	Upregulated
Regulation Of Cell Population Proliferation (GO:0042127)	21/766	0.419085	0.709059	1.0671	0.928036	TFAP2A;CGREF1;CDKN2C;AMBN;NPR3;S100B;MEIS2;MYO16;POU3F3;CYP27B1;FABP3;KITLG;FGF9;SST;IRF1;ZNF703;KIT;PDPN;SIX3;INSM1;AMH	GO_BP	Upregulated
Aminoglycan Biosynthetic Process (GO:0006023)	1/21	0.422582	0.709059	1.88971	1.62774	HS3ST1	GO_BP	Upregulated
Endocardial Cushion Morphogenesis (GO:0003203)	1/21	0.422582	0.709059	1.88971	1.62774	NOG	GO_BP	Upregulated
Zinc Ion Transmembrane Transport (GO:0071577)	1/21	0.422582	0.709059	1.88971	1.62774	SLC30A3	GO_BP	Upregulated
Maturation Of 5.8S rRNA From Tricistronic rRNA Transcript (SSU-rRNA, 5.8S rRNA, LSU-rRNA) (GO:0000466)	1/21	0.422582	0.709059	1.88971	1.62774	LTB4R2	GO_BP	Upregulated
Negative Regulation Of Interleukin-2 Production (GO:0032703)	1/21	0.422582	0.709059	1.88971	1.62774	HOMER2	GO_BP	Upregulated
Negative Regulation Of Osteoclast Differentiation (GO:0045671)	1/21	0.422582	0.709059	1.88971	1.62774	LRRC17	GO_BP	Upregulated
Negative Regulation Of Tumor Necrosis Factor-Mediated Signaling Pathway (GO:0010804)	1/21	0.422582	0.709059	1.88971	1.62774	CCDC3	GO_BP	Upregulated
Outer Dynein Arm Assembly (GO:0036158)	1/21	0.422582	0.709059	1.88971	1.62774	ZMYND10	GO_BP	Upregulated
Peptide Catabolic Process (GO:0043171)	1/21	0.422582	0.709059	1.88971	1.62774	TRHDE	GO_BP	Upregulated
Porphyrin-Containing Compound Biosynthetic Process (GO:0006779)	1/21	0.422582	0.709059	1.88971	1.62774	FECH	GO_BP	Upregulated
Positive Regulation Of Natural Killer Cell Mediated Cytotoxicity (GO:0045954)	1/21	0.422582	0.709059	1.88971	1.62774	RASGRP1	GO_BP	Upregulated
Regulation Of Cell-Substrate Junction Assembly (GO:0090109)	1/21	0.422582	0.709059	1.88971	1.62774	LIMCH1	GO_BP	Upregulated
B Cell Activation (GO:0042113)	3/92	0.424867	0.710947	1.27439	1.09085	KIT;BTK;RASGRP1	GO_BP	Upregulated
Steroid Metabolic Process (GO:0008202)	3/92	0.424867	0.710947	1.27439	1.09085	CYP27B1;CYP26B1;AKR1C1	GO_BP	Upregulated
Positive Regulation Of Neuron Projection Development (GO:0010976)	3/92	0.424867	0.710947	1.27439	1.09085	CAMK2B;RELN;TOX	GO_BP	Upregulated
Peptide Metabolic Process (GO:0006518)	2/56	0.425712	0.711067	1.40006	1.19564	BACE2;TRHDE	GO_BP	Upregulated
Positive Regulation Of Cellular Metabolic Process (GO:0031325)	2/56	0.425712	0.711067	1.40006	1.19564	CHCHD2;AKR1C1	GO_BP	Upregulated
Positive Regulation Of Protein Kinase B Signaling (GO:0051897)	3/93	0.431724	0.71389	1.26017	1.0585	SEMA5A;ANGPT1;TEK	GO_BP	Upregulated
Regulation Of Cytokine Production (GO:0001817)	5/167	0.432228	0.71389	1.16704	0.978917	ZNF572;BTN3A1;BTN3A2;AMH;ICOSLG	GO_BP	Upregulated
Positive Regulation Of Peptidyl-Tyrosine Phosphorylation (GO:0050731)	4/130	0.432809	0.71389	1.20027	1.00518	RELN;ANGPT1;KIT;AMH	GO_BP	Upregulated
Endosome To Lysosome Transport (GO:0008333)	2/57	0.434579	0.71389	1.37453	1.1455	CACNG8;CACNG4	GO_BP	Upregulated
Monoatomic Anion Transport (GO:0006820)	2/57	0.434579	0.71389	1.37453	1.1455	ANO8;SLC17A6	GO_BP	Upregulated
Myeloid Cell Differentiation (GO:0030099)	2/57	0.434579	0.71389	1.37453	1.1455	KIT;IKZF1	GO_BP	Upregulated
Positive Regulation Of Interleukin-1 Beta Production (GO:0032731)	2/57	0.434579	0.71389	1.37453	1.1455	FZD5;NLRP2	GO_BP	Upregulated
Regulation Of Dopamine Secretion (GO:0014059)	1/22	0.437495	0.71389	1.79963	1.48774	SYT5	GO_BP	Upregulated
Regulation Of Regulatory T Cell Differentiation (GO:0045589)	1/22	0.437495	0.71389	1.79963	1.48774	IRF1	GO_BP	Upregulated
Cellular Response To Interferon-Beta (GO:0035458)	1/22	0.437495	0.71389	1.79963	1.48774	IRF1	GO_BP	Upregulated
Glucose Transmembrane Transport (GO:1904659)	1/22	0.437495	0.71389	1.79963	1.48774	SLC2A4	GO_BP	Upregulated
Hexose Transmembrane Transport (GO:0008645)	1/22	0.437495	0.71389	1.79963	1.48774	SLC2A4	GO_BP	Upregulated
Mammary Gland Development (GO:0030879)	1/22	0.437495	0.71389	1.79963	1.48774	WNT3	GO_BP	Upregulated
Membrane Protein Ectodomain Proteolysis (GO:0006509)	1/22	0.437495	0.71389	1.79963	1.48774	BACE2	GO_BP	Upregulated
Modulation By Host Of Viral Process (GO:0044788)	1/22	0.437495	0.71389	1.79963	1.48774	ZNF502	GO_BP	Upregulated
Negative Regulation Of Axonogenesis (GO:0050771)	1/22	0.437495	0.71389	1.79963	1.48774	DCC	GO_BP	Upregulated
Negative Regulation Of Macroautophagy (GO:0016242)	1/22	0.437495	0.71389	1.79963	1.48774	LZTS1	GO_BP	Upregulated
Negative Regulation Of Myeloid Cell Differentiation (GO:0045638)	1/22	0.437495	0.71389	1.79963	1.48774	MEIS2	GO_BP	Upregulated
Oxoacid Metabolic Process (GO:0043436)	1/22	0.437495	0.71389	1.79963	1.48774	AMH	GO_BP	Upregulated
peptidyl-L-cysteine S-palmitoylation (GO:0018230)	1/22	0.437495	0.71389	1.79963	1.48774	ZDHHC22	GO_BP	Upregulated
peptidyl-S-diacylglycerol-L-cysteine Biosynthetic Process From Peptidyl-Cysteine (GO:0018231)	1/22	0.437495	0.71389	1.79963	1.48774	ZDHHC22	GO_BP	Upregulated
Peptidyl-Glutamic Acid Modification (GO:0018200)	1/22	0.437495	0.71389	1.79963	1.48774	TTLL9	GO_BP	Upregulated
Placenta Development (GO:0001890)	1/22	0.437495	0.71389	1.79963	1.48774	CITED1	GO_BP	Upregulated
Positive Regulation Of Cilium Assembly (GO:0045724)	1/22	0.437495	0.71389	1.79963	1.48774	ZMYND10	GO_BP	Upregulated
Positive Regulation Of Excitatory Postsynaptic Potential (GO:2000463)	1/22	0.437495	0.71389	1.79963	1.48774	RELN	GO_BP	Upregulated
Positive Regulation Of Viral Life Cycle (GO:1903902)	1/22	0.437495	0.71389	1.79963	1.48774	TMPRSS2	GO_BP	Upregulated
Regulation Of Neuron Death (GO:1901214)	2/58	0.443372	0.717365	1.34992	1.09795	CHGA;SARM1	GO_BP	Upregulated
Renal System Development (GO:0072001)	2/58	0.443372	0.717365	1.34992	1.09795	TFAP2A;PAX2	GO_BP	Upregulated
Response To Organic Cyclic Compound (GO:0014070)	2/58	0.443372	0.717365	1.34992	1.09795	FOXA1;CYP27B1	GO_BP	Upregulated
Inorganic Anion Transport (GO:0015698)	2/58	0.443372	0.717365	1.34992	1.09795	ANO8;SLC17A6	GO_BP	Upregulated
Positive Regulation Of Epithelial Cell Migration (GO:0010634)	3/95	0.445345	0.717365	1.23265	0.997095	ANGPT1;GLIPR2;TEK	GO_BP	Upregulated
Positive Regulation Of DNA-binding Transcription Factor Activity (GO:0051091)	7/246	0.450256	0.717365	1.10739	0.883629	FOXA1;BEX1;RELN;KIT;BTK;TRIM14;NEUROG1	GO_BP	Upregulated
Adaptive Immune Response Based On Somatic Recombination Of Immune Receptors Built From Immunoglobulin Superfamily Domains (GO:0002460)	1/23	0.452024	0.717365	1.71774	1.36392	BTN3A2	GO_BP	Upregulated
Artery Development (GO:0060840)	1/23	0.452024	0.717365	1.71774	1.36392	HOXA1	GO_BP	Upregulated
Axon Extension (GO:0048675)	1/23	0.452024	0.717365	1.71774	1.36392	SEMA5A	GO_BP	Upregulated
Bile Acid And Bile Salt Transport (GO:0015721)	1/23	0.452024	0.717365	1.71774	1.36392	AKR1C1	GO_BP	Upregulated
Cellular Response To Interleukin-6 (GO:0071354)	1/23	0.452024	0.717365	1.71774	1.36392	PTPRT	GO_BP	Upregulated
Rescue Of Stalled Ribosome (GO:0072344)	1/23	0.452024	0.717365	1.71774	1.36392	PTRH1	GO_BP	Upregulated
Response To BMP (GO:0071772)	1/23	0.452024	0.717365	1.71774	1.36392	DLX1	GO_BP	Upregulated
Diacylglycerol Metabolic Process (GO:0046339)	1/23	0.452024	0.717365	1.71774	1.36392	DGKK	GO_BP	Upregulated
Endocardial Cushion Development (GO:0003197)	1/23	0.452024	0.717365	1.71774	1.36392	NOG	GO_BP	Upregulated
Endocrine System Development (GO:0035270)	1/23	0.452024	0.717365	1.71774	1.36392	SIX3	GO_BP	Upregulated
Glial Cell Development (GO:0021782)	1/23	0.452024	0.717365	1.71774	1.36392	CSPG5	GO_BP	Upregulated
Zinc Ion Transport (GO:0006829)	1/23	0.452024	0.717365	1.71774	1.36392	SLC30A3	GO_BP	Upregulated
Negative Regulation Of Actin Filament Polymerization (GO:0030837)	1/23	0.452024	0.717365	1.71774	1.36392	KANK4	GO_BP	Upregulated
Negative Regulation Of Lymphocyte Activation (GO:0051250)	1/23	0.452024	0.717365	1.71774	1.36392	PAG1	GO_BP	Upregulated
Positive Regulation Of Cell-Substrate Junction Organization (GO:0150117)	1/23	0.452024	0.717365	1.71774	1.36392	TEK	GO_BP	Upregulated
Positive Regulation Of Neuron Apoptotic Process (GO:0043525)	1/23	0.452024	0.717365	1.71774	1.36392	TFAP2A	GO_BP	Upregulated
Positive Regulation Of Oxidoreductase Activity (GO:0051353)	1/23	0.452024	0.717365	1.71774	1.36392	PPM1H	GO_BP	Upregulated
Potassium Ion Homeostasis (GO:0055075)	1/23	0.452024	0.717365	1.71774	1.36392	ATP1A3	GO_BP	Upregulated
Protein Alkylation (GO:0008213)	1/23	0.452024	0.717365	1.71774	1.36392	PRDM12	GO_BP	Upregulated
Protein Localization To Cell Junction (GO:1902414)	1/23	0.452024	0.717365	1.71774	1.36392	BSN	GO_BP	Upregulated
Protein Targeting To ER (GO:0045047)	1/23	0.452024	0.717365	1.71774	1.36392	MAN1A1	GO_BP	Upregulated
Regulation Of miRNA Transcription (GO:1902893)	2/59	0.452089	0.717365	1.32617	1.05281	FOXA1;MYCN	GO_BP	Upregulated
Anterior/Posterior Pattern Specification (GO:0009952)	2/59	0.452089	0.717365	1.32617	1.05281	HES6;NEUROG1	GO_BP	Upregulated
Glucose Metabolic Process (GO:0006006)	2/59	0.452089	0.717365	1.32617	1.05281	TKTL1;SLC25A12	GO_BP	Upregulated
Heart Morphogenesis (GO:0003007)	2/59	0.452089	0.717365	1.32617	1.05281	MYLK2;NOG	GO_BP	Upregulated
Cellular Response To Transforming Growth Factor Beta Stimulus (GO:0071560)	3/96	0.452107	0.717365	1.21933	0.967947	DLX1;CITED1;PDE3A	GO_BP	Upregulated
Monocarboxylic Acid Metabolic Process (GO:0032787)	3/97	0.458836	0.727413	1.2063	0.939781	AKR1C1;NAAA;ACSF2	GO_BP	Upregulated
Response To Light Stimulus (GO:0009416)	2/60	0.460727	0.72776	1.30323	1.00994	DCT;FECH	GO_BP	Upregulated
Cellular Response To Metal Ion (GO:0071248)	4/135	0.461396	0.72776	1.15416	0.892744	SYT5;TFAP2A;RYR1;MT2A	GO_BP	Upregulated
Positive Regulation Of Transcription By RNA Polymerase II (GO:0045944)	25/938	0.462798	0.72776	1.03567	0.79795	FOXA1;DLX1;BEX1;CITED1;PWWP2B;ARRB1;ASCL1;CYP27B1;CHCHD2;ZIC3;NHLH1;HOXA1;ATOH1;EOMES;TFAP2A;FZD5;MITF;FOXN4;MEIS2;PAX2;POMC;MYCN;IRF1;HOXB1;NEUROG1	GO_BP	Upregulated
Positive Regulation Of Cold-Induced Thermogenesis (GO:0120162)	3/98	0.465528	0.72776	1.19354	0.912557	DIO2;EBF2;GADD45G	GO_BP	Upregulated
Regulation Of Cytokine Production Involved In Immune Response (GO:0002718)	1/24	0.466178	0.72776	1.64297	1.2539	BTK	GO_BP	Upregulated
Fc-gamma Receptor Signaling Pathway (GO:0038094)	1/24	0.466178	0.72776	1.64297	1.2539	LCK	GO_BP	Upregulated
Regulation Of Heterotypic Cell-Cell Adhesion (GO:0034114)	1/24	0.466178	0.72776	1.64297	1.2539	LCK	GO_BP	Upregulated
Cell Morphogenesis Involved In Differentiation (GO:0000904)	1/24	0.466178	0.72776	1.64297	1.2539	RELN	GO_BP	Upregulated
Response To Copper Ion (GO:0046688)	1/24	0.466178	0.72776	1.64297	1.2539	MT2A	GO_BP	Upregulated
Response To Hexose (GO:0009746)	1/24	0.466178	0.72776	1.64297	1.2539	PFKL	GO_BP	Upregulated
Fat-Soluble Vitamin Metabolic Process (GO:0006775)	1/24	0.466178	0.72776	1.64297	1.2539	CYP27B1	GO_BP	Upregulated
Mononuclear Cell Differentiation (GO:1903131)	1/24	0.466178	0.72776	1.64297	1.2539	IKZF1	GO_BP	Upregulated
Negative Regulation Of Cell Junction Assembly (GO:1901889)	1/24	0.466178	0.72776	1.64297	1.2539	ARHGAP6	GO_BP	Upregulated
Neuromuscular Junction Development (GO:0007528)	1/24	0.466178	0.72776	1.64297	1.2539	UNC13C	GO_BP	Upregulated
Positive Regulation Of Cellular Response To Transforming Growth Factor Beta Stimulus (GO:1903846)	1/24	0.466178	0.72776	1.64297	1.2539	CITED1	GO_BP	Upregulated
Positive Regulation Of Natural Killer Cell Mediated Immunity (GO:0002717)	1/24	0.466178	0.72776	1.64297	1.2539	RASGRP1	GO_BP	Upregulated
Positive Regulation Of Transforming Growth Factor Beta Receptor Signaling Pathway (GO:0030511)	1/24	0.466178	0.72776	1.64297	1.2539	CITED1	GO_BP	Upregulated
Protein Kinase B Signaling (GO:0043491)	1/24	0.466178	0.72776	1.64297	1.2539	PAX2	GO_BP	Upregulated
BMP Signaling Pathway (GO:0030509)	2/61	0.469286	0.730132	1.28108	0.969193	NOG;LEFTY2	GO_BP	Upregulated
Regulation Of Pathway-Restricted SMAD Protein Phosphorylation (GO:0060393)	2/61	0.469286	0.730132	1.28108	0.969193	NOG;LEFTY2	GO_BP	Upregulated
Negative Regulation Of Autophagy (GO:0010507)	2/61	0.469286	0.730132	1.28108	0.969193	DAPL1;LZTS1	GO_BP	Upregulated
Negative Regulation Of Viral Process (GO:0048525)	2/61	0.469286	0.730132	1.28108	0.969193	RSAD2;TRIM14	GO_BP	Upregulated
Protein Localization To Plasma Membrane (GO:0072659)	4/137	0.472692	0.731797	1.13669	0.851733	KCNB2;TNIK;ZDHHC22;SCN3B	GO_BP	Upregulated
Negative Regulation Of Kinase Activity (GO:0033673)	2/62	0.477762	0.731797	1.25966	0.93044	MYCNOS;CAMK2N2	GO_BP	Upregulated
Regulation Of T Cell Activation (GO:0050863)	2/62	0.477762	0.731797	1.25966	0.93044	LCK;PAG1	GO_BP	Upregulated
Regulation Of Intracellular Estrogen Receptor Signaling Pathway (GO:0033146)	1/25	0.479967	0.731797	1.57443	1.15569	FOXA1	GO_BP	Upregulated
Regulation Of Keratinocyte Proliferation (GO:0010837)	1/25	0.479967	0.731797	1.57443	1.15569	CYP27B1	GO_BP	Upregulated
Regulation Of Myelination (GO:0031641)	1/25	0.479967	0.731797	1.57443	1.15569	LGI4	GO_BP	Upregulated
Regulation Of Neutrophil Chemotaxis (GO:0090022)	1/25	0.479967	0.731797	1.57443	1.15569	MPP1	GO_BP	Upregulated
Regulation Of Platelet Aggregation (GO:0090330)	1/25	0.479967	0.731797	1.57443	1.15569	PDPN	GO_BP	Upregulated
Regulation Of Postsynapse Organization (GO:0099175)	1/25	0.479967	0.731797	1.57443	1.15569	PPFIA2	GO_BP	Upregulated
Cellular Response To Hexose Stimulus (GO:0071331)	1/25	0.479967	0.731797	1.57443	1.15569	PAX2	GO_BP	Upregulated
Cellular Response To Steroid Hormone Stimulus (GO:0071383)	1/25	0.479967	0.731797	1.57443	1.15569	ATP1A3	GO_BP	Upregulated
Ribonucleoside Bisphosphate Metabolic Process (GO:0033875)	1/25	0.479967	0.731797	1.57443	1.15569	ACSF2	GO_BP	Upregulated
Wound Healing, Spreading Of Cells (GO:0044319)	1/25	0.479967	0.731797	1.57443	1.15569	PDPN	GO_BP	Upregulated
Lamellipodium Assembly (GO:0030032)	1/25	0.479967	0.731797	1.57443	1.15569	KIT	GO_BP	Upregulated
Myotube Differentiation (GO:0014902)	1/25	0.479967	0.731797	1.57443	1.15569	ADAMTS15	GO_BP	Upregulated
Negative Regulation Of Intrinsic Apoptotic Signaling Pathway In Response To DNA Damage (GO:1902230)	1/25	0.479967	0.731797	1.57443	1.15569	AMH	GO_BP	Upregulated
Negative Regulation Of Signaling Receptor Activity (GO:2000272)	1/25	0.479967	0.731797	1.57443	1.15569	CNRIP1	GO_BP	Upregulated
Phosphatidylethanolamine Metabolic Process (GO:0046337)	1/25	0.479967	0.731797	1.57443	1.15569	NAAA	GO_BP	Upregulated
Positive Regulation Of Interleukin-2 Production (GO:0032743)	1/25	0.479967	0.731797	1.57443	1.15569	PDE4B	GO_BP	Upregulated
Positive Regulation Of Peptidase Activity (GO:0010952)	1/25	0.479967	0.731797	1.57443	1.15569	APH1B	GO_BP	Upregulated
Purine Nucleoside Bisphosphate Metabolic Process (GO:0034032)	1/25	0.479967	0.731797	1.57443	1.15569	ACSF2	GO_BP	Upregulated
Purine Ribonucleotide Catabolic Process (GO:0009154)	1/25	0.479967	0.731797	1.57443	1.15569	NUDT18	GO_BP	Upregulated
Regulation Of Actin Cytoskeleton Reorganization (GO:2000249)	1/25	0.479967	0.731797	1.57443	1.15569	TEK	GO_BP	Upregulated
Regulation Of Cell Cycle Phase Transition (GO:1901987)	1/25	0.479967	0.731797	1.57443	1.15569	SIX3	GO_BP	Upregulated
Proteolysis (GO:0006508)	9/330	0.480304	0.731797	1.05972	0.777134	PCSK2;ADAMTS15;BACE2;APH1B;TMPRSS5;TMPRSS2;PRSS33;TRHDE;WFDC2	GO_BP	Upregulated
Negative Regulation Of Wnt Signaling Pathway (GO:0030178)	4/140	0.489468	0.743516	1.11144	0.794056	CITED1;NOG;SOSTDC1;BICC1	GO_BP	Upregulated
Regulation Of Keratinocyte Differentiation (GO:0045616)	1/26	0.4934	0.743516	1.51138	1.06769	CYP27B1	GO_BP	Upregulated
Acute Inflammatory Response (GO:0002526)	1/26	0.4934	0.743516	1.51138	1.06769	ITIH4	GO_BP	Upregulated
Regulation Of Myeloid Cell Differentiation (GO:0045637)	1/26	0.4934	0.743516	1.51138	1.06769	MEIS2	GO_BP	Upregulated
Regulation Of Nucleotide-Excision Repair (GO:2000819)	1/26	0.4934	0.743516	1.51138	1.06769	SMARCD3	GO_BP	Upregulated
Regulation Of Potassium Ion Transmembrane Transporter Activity (GO:1901016)	1/26	0.4934	0.743516	1.51138	1.06769	CACNA1D	GO_BP	Upregulated
Calcium-Ion Regulated Exocytosis (GO:0017156)	1/26	0.4934	0.743516	1.51138	1.06769	SYT5	GO_BP	Upregulated
Cardiac Muscle Cell Development (GO:0055013)	1/26	0.4934	0.743516	1.51138	1.06769	SORBS2	GO_BP	Upregulated
Cellular Response To Xenobiotic Stimulus (GO:0071466)	1/26	0.4934	0.743516	1.51138	1.06769	PDE4B	GO_BP	Upregulated
Negative Regulation Of Lipid Metabolic Process (GO:0045833)	1/26	0.4934	0.743516	1.51138	1.06769	CCDC3	GO_BP	Upregulated
Protein Localization To Cell Surface (GO:0034394)	1/26	0.4934	0.743516	1.51138	1.06769	FBLN5	GO_BP	Upregulated
Regulation Of Cardiac Muscle Cell Contraction (GO:0086004)	1/26	0.4934	0.743516	1.51138	1.06769	PDE4B	GO_BP	Upregulated
Cellular Response To Virus (GO:0098586)	2/64	0.494465	0.743516	1.2189	0.858448	IFI6;VWCE	GO_BP	Upregulated
Response To Metal Ion (GO:0010038)	2/64	0.494465	0.743516	1.2189	0.858448	SLC30A3;SLC25A12	GO_BP	Upregulated
Negative Regulation Of Cell Death (GO:0060548)	2/64	0.494465	0.743516	1.2189	0.858448	CHGA;PAX2	GO_BP	Upregulated
Positive Regulation Of Interleukin-1 Production (GO:0032732)	2/64	0.494465	0.743516	1.2189	0.858448	FZD5;NLRP2	GO_BP	Upregulated
Regulation Of DNA-templated Transcription (GO:0006355)	50/1922	0.497555	0.747552	1.00945	0.704649	FOXA1;CITED1;ARRB1;IKZF1;SIX6;EFEMP1;LBH;ZIC3;TRPS1;ZIC1;SIX3;HOXA1;EOMES;HES6;SP110;EBF2;MITF;TBR1;PAX2;POU3F3;MYCN;IRF1;HOXB1;TOX;CREB5;SMARCD3;TSHZ1;FOXG1;DBX2;ZBTB42;ASCL1;NTN1;NPAS3;CAND2;CYP27B1;NHLH1;ZNF703;ZNF502;NDP;PCBD2;TFAP2A;FOXN4;ZIC4;ARID3C;SCRT1;LHX2;ZNF257;NEUROG1;MAMLD1;VSX2	GO_BP	Upregulated
Protein Localization To Cell Periphery (GO:1990778)	4/142	0.500529	0.749944	1.09522	0.757992	KCNB2;TNIK;ZDHHC22;SCN3B	GO_BP	Upregulated
Regulation Of Intracellular Signal Transduction (GO:1902531)	8/297	0.500988	0.749944	1.04596	0.722942	LBH;ARHGEF3;PIP5K1B;TNFRSF25;TNIK;TEK;SEZ6L;ARHGAP6	GO_BP	Upregulated
Positive Regulation Of Cell Cycle (GO:0045787)	2/65	0.502688	0.749944	1.19949	0.824994	FOXA1;MEIS2	GO_BP	Upregulated
Positive Regulation Of Vasculature Development (GO:1904018)	3/104	0.504875	0.749944	1.12229	0.767021	SEMA5A;VEGFB;TEK	GO_BP	Upregulated
Regulation Of Insulin Secretion Involved In Cellular Response To Glucose Stimulus (GO:0061178)	1/27	0.506488	0.749944	1.45317	0.988529	BRSK2	GO_BP	Upregulated
Activation Of Phospholipase C Activity (GO:0007202)	1/27	0.506488	0.749944	1.45317	0.988529	ARHGAP6	GO_BP	Upregulated
Amino Acid Import Across Plasma Membrane (GO:0089718)	1/27	0.506488	0.749944	1.45317	0.988529	SLC38A3	GO_BP	Upregulated
[truncated: 3,122 more rows]

## Sheet: Supplemental Table 6. Day 17
Term	Overlap	P-value	Adjusted P-value	Odds Ratio	Combined Score	Genes	Analysis	DEG List
[truncated: 5,295 more rows]

[truncated: 5 more sheets: Supplemental Table 7. Clusters, Supplemental Table 8. Cluster1, Supplemental Table 9. Cluster2, Supplemental Table 10. Cluster3, Supplemental Table 11.Cluster4 ]
